# Supplementary material for: 4-Cyano­pyridinium dihydrogen phosphate–isonicotinonitrile–phospho­ric acid (1/1/1)
Source: Acta Crystallogr Sect E Struct Rep Online. 2012 May 12;68(Pt 6):o1693–4. doi: 10.1107/S1600536812020430 (PMC3379289; doi:10.1107/S1600536812020430)
Supplement: Supplementary file 1 [file e-68-o1693-sup1.cif]

##############################################################################
#                                                                            #
# This CIF contains the data in a paper accepted for publication in          #
# Acta Crystallographica Section E. It conforms to the requirements of       #
# Notes for Authors for Acta Crystallographica Section E, and has been       #
# peer reviewed under the auspices of the IUCr Commission on Journals.       #
#                                                                            #
# Full details of the Crystallographic Information File format               #
# are given in the paper "The Crystallographic Information File (CIF):       #
# a New Standard Archive File for Crystallography" by S. R. Hall, F. H.      #
# Allen and I. D. Brown [Acta Cryst. (1991), A47, 655-685].                  #
#                                                                            #
# The current version of the core CIF dictionary is obtainable from          #
# ftp://ftp.iucr.org/pub/cif_core.dic.                                       #
#                                                                            #
# Software is freely available for graphical display of the structure(s)     #
# in this CIF. For information consult the CIF software page                 #
# http://www.iucr.org/resources/cif/software.                                #
#                                                                            #
# This file may be used for bona fide research purposes within the           #
# scientific community so long as proper attribution is given to the journal # 
# article from which it was obtained.                                        #
#                                                                            #
##############################################################################
data_I
_audit_creation_method     SHELXL-97
_chemical_name_systematic
;
4-Cyanopyridinium dihydrogen phosphate--isonicotinonitrile--phosphoric acid
(1/1/1)
;
_chemical_name_common     ?
_chemical_formula_moiety     'C6 H5 N2 +, H2 O4 P -, C6 H4 N2, H3 O4 P'
_chemical_formula_sum     'C12 H14 N4 O8 P2'
_chemical_formula_iupac     'C6 H5 N2 +, H2 O4 P -, C6 H4 N2, H3 O4 P'
_chemical_formula_weight     404.21
_chemical_melting_point     ?
_symmetry_cell_setting     triclinic
_symmetry_space_group_name_H-M     'P -1'
_symmetry_space_group_name_Hall     '-P 1'
loop_
    _symmetry_equiv_pos_as_xyz
    'x, y, z'
    '-x, -y, -z'
_cell_length_a     8.1040(5)
_cell_length_b     8.8872(9)
_cell_length_c     12.1606(8)
_cell_angle_alpha     81.4910(10)
_cell_angle_beta     82.0090(10)
_cell_angle_gamma     79.1330(10)
_cell_volume     845.07(11)
_cell_formula_units_Z     2
_cell_measurement_reflns_used     3798
_cell_measurement_theta_min     2.58
_cell_measurement_theta_max     27.48
_cell_measurement_temperature     173(2)
_exptl_crystal_description     'block'
_exptl_crystal_colour     'colorless'
_exptl_crystal_size_max     0.10
_exptl_crystal_size_mid     0.05
_exptl_crystal_size_min     0.05
_exptl_crystal_density_diffrn     1.589
_exptl_crystal_density_meas     ?
_exptl_crystal_density_method     'not measured'
_exptl_crystal_F_000     416
_exptl_absorpt_coefficient_mu     0.309
_exptl_absorpt_correction_type     multi-scan
_exptl_absorpt_process_details     '(CrystalClear; Rigaku, 2005)'
_exptl_absorpt_correction_T_min     0.910
_exptl_absorpt_correction_T_max     1.000
_exptl_special_details
;
;
_diffrn_ambient_temperature     173(2)
_diffrn_radiation_type     MoK\a
_diffrn_radiation_wavelength     0.71073
_diffrn_radiation_source     'fine-focus sealed tube'
_diffrn_radiation_monochromator     graphite
_diffrn_measurement_device_type     'Rigaku Mercury2'
_diffrn_measurement_method     'CCD profile fitting'
_diffrn_detector_area_resol_mean     13.6612
_diffrn_reflns_number     8963
_diffrn_reflns_av_R_equivalents     0.0231
_diffrn_reflns_av_sigmaI/netI     0.0327
_diffrn_reflns_theta_min     2.58
_diffrn_reflns_theta_max     27.47
_diffrn_reflns_theta_full     27.47
_diffrn_measured_fraction_theta_max     0.982
_diffrn_measured_fraction_theta_full     0.982
_diffrn_reflns_limit_h_min     -10
_diffrn_reflns_limit_h_max     10
_diffrn_reflns_limit_k_min     -11
_diffrn_reflns_limit_k_max     11
_diffrn_reflns_limit_l_min     -15
_diffrn_reflns_limit_l_max     15
_diffrn_standards_number     ?
_diffrn_standards_interval_count     ?
_diffrn_standards_interval_time     ?
_diffrn_standards_decay_%     ?
_refine_special_details
;
Refinement of <i>F</i>^2^ against ALL reflections. The weighted <i>R</i>-factor
<i>wR</i> and goodness of fit <i>S</i> are based on <i>F</i>^2^, conventional
<i>R</i>-factors <i>R</i> are based on <i>F</i>, with <i>F</i> set to zero for
negative <i>F</i>^2^. The threshold expression of <i>F</i>^2^ >
\s(<i>F</i>^2^) is used only for calculating <i>R</i>-factors(gt) <i>etc</i>.
and is not relevant to the choice of reflections for refinement.
<i>R</i>-factors based on <i>F</i>^2^ are statistically about twice as large
as those based on <i>F</i>, and <i>R</i>- factors based on ALL data will be
even larger.
;
_reflns_number_total     3798
_reflns_number_gt     3306
_reflns_threshold_expression     I>2sigma(I)
_refine_ls_structure_factor_coef     Fsqd
_refine_ls_matrix_type     full
_refine_ls_R_factor_all     0.0343
_refine_ls_R_factor_gt     0.0298
_refine_ls_wR_factor_gt     0.0867
_refine_ls_wR_factor_ref     0.0961
_refine_ls_goodness_of_fit_ref     1.136
_refine_ls_restrained_S_all     1.135
_refine_ls_number_reflns     3798
_refine_ls_number_parameters     235
_refine_ls_number_restraints     6
_refine_ls_hydrogen_treatment     constr
_refine_ls_weighting_scheme     calc
_refine_ls_weighting_details
         'calc w=1/[\s^2^(Fo^2^)+(0.0597P)^2^+0.0000P] where P=(Fo^2^+2Fc^2^)/3'
_atom_sites_solution_hydrogens     geom
_atom_sites_solution_primary     direct
_atom_sites_solution_secondary     difmap
_refine_ls_shift/su_max     0.001
_refine_ls_shift/su_mean     0.000
_refine_diff_density_max     0.341
_refine_diff_density_min     -0.397
_refine_ls_extinction_method     none
_refine_ls_extinction_coef     ?
loop_
    _atom_type_symbol
    _atom_type_description
    _atom_type_scat_dispersion_real
    _atom_type_scat_dispersion_imag
    _atom_type_scat_source
    'C' 'C' 0.0033 0.0016
                         'International Tables Vol C Tables 4.2.6.8 and 6.1.1.4'
    'N' 'N' 0.0061 0.0033
                         'International Tables Vol C Tables 4.2.6.8 and 6.1.1.4'
    'O' 'O' 0.0106 0.0060
                         'International Tables Vol C Tables 4.2.6.8 and 6.1.1.4'
    'P' 'P' 0.1023 0.0942
                         'International Tables Vol C Tables 4.2.6.8 and 6.1.1.4'
    'H' 'H' 0.0000 0.0000
                         'International Tables Vol C Tables 4.2.6.8 and 6.1.1.4'
_computing_data_collection     '<i>CrystalClear</i> (Rigaku, 2005)'
_computing_cell_refinement     '<i>CrystalClear</i> (Rigaku, 2005)'
_computing_data_reduction     '<i>CrystalClear</i> (Rigaku, 2005)'
_computing_structure_solution     '<i>SHELXS97</i> (Sheldrick, 2008)'
_computing_structure_refinement     '<i>SHELXL97</i> (Sheldrick, 2008)'
_computing_molecular_graphics     '<i>SHELXTL</i> (Sheldrick, 2008)'
_computing_publication_material     '<i>SHELXTL</i> (Sheldrick, 2008)'
loop_
    _atom_site_type_symbol
    _atom_site_label
    _atom_site_fract_x
    _atom_site_fract_y
    _atom_site_fract_z
    _atom_site_U_iso_or_equiv
    _atom_site_adp_type
    _atom_site_calc_flag
    _atom_site_refinement_flags
    _atom_site_occupancy
    _atom_site_symmetry_multiplicity
    _atom_site_disorder_assembly
    _atom_site_disorder_group
    N N1 1.02100(16) 0.12068(15) 0.59294(11) 0.0141(3) Uani d . 1 1 . .
    N N2 0.39938(18) 0.32104(18) 0.46853(13) 0.0273(4) Uani d . 1 1 . .
    C C4 0.83067(19) 0.30110(18) 0.48280(13) 0.0158(3) Uani d . 1 1 . .
    H H4A 0.8118 0.3903 0.4294 0.019 Uiso calc R 1 1 . .
    C C5 0.98861(19) 0.24689(18) 0.51769(13) 0.0155(3) Uani d . 1 1 . .
    H H5A 1.0784 0.3010 0.4873 0.019 Uiso calc R 1 1 . .
    C C6 0.5317(2) 0.27525(19) 0.49470(14) 0.0188(3) Uani d . 1 1 . .
    C C2 0.73050(19) 0.09074(18) 0.60593(13) 0.0152(3) Uani d . 1 1 . .
    H H2A 0.6429 0.0347 0.6378 0.018 Uiso calc R 1 1 . .
    C C3 0.69979(19) 0.22094(18) 0.52833(13) 0.0142(3) Uani d . 1 1 . .
    C C1 0.89403(19) 0.04504(18) 0.63541(13) 0.0146(3) Uani d . 1 1 . .
    H H1A 0.9166 -0.0442 0.6883 0.018 Uiso calc R 1 1 . .
    N N3 0.50667(15) 0.28063(14) 0.85938(11) 0.0138(3) Uani d D 1 1 . .
    H H3 0.4049 0.2582 0.8897 0.017 Uiso d RD 1 1 . .
    N N4 1.12529(17) 0.40818(17) 0.74487(12) 0.0216(3) Uani d . 1 1 . .
    C C11 0.63720(19) 0.18015(18) 0.89738(13) 0.0146(3) Uani d . 1 1 . .
    H H11A 0.6178 0.0886 0.9447 0.017 Uiso calc R 1 1 . .
    C C8 0.6851(2) 0.44610(18) 0.75916(13) 0.0158(3) Uani d . 1 1 . .
    H H8A 0.7008 0.5377 0.7107 0.019 Uiso calc R 1 1 . .
    C C9 0.82275(18) 0.34390(17) 0.79861(12) 0.0128(3) Uani d . 1 1 . .
    C C10 0.79957(19) 0.20896(18) 0.86819(13) 0.0149(3) Uani d . 1 1 . .
    H H10A 0.8932 0.1385 0.8949 0.018 Uiso calc R 1 1 . .
    C C7 0.52563(19) 0.41132(18) 0.79207(13) 0.0162(3) Uani d . 1 1 . .
    H H7A 0.4294 0.4798 0.7671 0.019 Uiso calc R 1 1 . .
    C C12 0.9921(2) 0.37991(18) 0.76837(13) 0.0158(3) Uani d . 1 1 . .
    P P1 0.15691(4) 0.29108(4) 1.05923(3) 0.00975(11) Uani d . 1 1 . .
    O O1 0.24327(13) 0.17698(12) 0.97909(9) 0.0140(2) Uani d . 1 1 . .
    O O2 0.21239(13) 0.23350(12) 1.17856(9) 0.0145(2) Uani d D 1 1 . .
    H H2 0.3149 0.2034 1.1716 0.022 Uiso d RD 1 1 . .
    O O3 -0.03370(12) 0.32218(12) 1.06993(9) 0.0131(2) Uani d . 1 1 . .
    O O4 0.22876(13) 0.44436(12) 1.01948(9) 0.0140(2) Uani d D 1 1 . .
    H H4 0.1635 0.5162 0.9902 0.021 Uiso d RD 1 1 . .
    P P2 0.31115(5) 0.91637(4) 0.78249(3) 0.01113(11) Uani d . 1 1 . .
    O O5 0.47632(13) 0.89331(13) 0.82709(9) 0.0184(3) Uani d . 1 1 . .
    O O6 0.32346(13) 1.01043(13) 0.66430(9) 0.0163(2) Uani d D 1 1 . .
    H H6 0.2317 1.0444 0.6412 0.024 Uiso d RD 1 1 . .
    O O7 0.16276(13) 1.00119(12) 0.85896(9) 0.0153(2) Uani d D 1 1 . .
    H H7 0.1963 1.0539 0.8984 0.023 Uiso d RD 1 1 . .
    O O8 0.24974(14) 0.76550(12) 0.76809(9) 0.0167(2) Uani d D 1 1 . .
    H H8 0.1813 0.7401 0.8206 0.025 Uiso d RD 1 1 . .
loop_
    _atom_site_aniso_label
    _atom_site_aniso_U_11
    _atom_site_aniso_U_22
    _atom_site_aniso_U_33
    _atom_site_aniso_U_12
    _atom_site_aniso_U_13
    _atom_site_aniso_U_23
    N1 0.0147(6) 0.0160(6) 0.0114(7) -0.0017(5) -0.0025(5) -0.0017(5)
    N2 0.0158(7) 0.0357(9) 0.0274(9) -0.0039(6) -0.0062(6) 0.0085(7)
    C4 0.0170(7) 0.0155(7) 0.0138(8) -0.0025(6) -0.0025(6) 0.0015(6)
    C5 0.0148(7) 0.0173(8) 0.0143(8) -0.0042(6) -0.0015(6) -0.0006(6)
    C6 0.0162(8) 0.0215(8) 0.0173(8) -0.0039(6) -0.0015(6) 0.0027(6)
    C2 0.0154(7) 0.0172(8) 0.0134(8) -0.0046(6) -0.0009(6) -0.0013(6)
    C3 0.0129(7) 0.0169(7) 0.0128(8) -0.0006(6) -0.0032(6) -0.0029(6)
    C1 0.0175(8) 0.0144(7) 0.0113(7) -0.0017(6) -0.0024(6) -0.0006(6)
    N3 0.0107(6) 0.0164(6) 0.0145(7) -0.0030(5) 0.0010(5) -0.0043(5)
    N4 0.0176(7) 0.0241(8) 0.0239(8) -0.0074(6) -0.0024(6) -0.0010(6)
    C11 0.0155(7) 0.0148(7) 0.0130(8) -0.0034(6) -0.0005(6) -0.0004(6)
    C8 0.0185(8) 0.0148(7) 0.0149(8) -0.0049(6) -0.0039(6) 0.0000(6)
    C9 0.0131(7) 0.0159(7) 0.0111(7) -0.0038(6) -0.0012(6) -0.0057(6)
    C10 0.0131(7) 0.0147(7) 0.0160(8) 0.0004(6) -0.0025(6) -0.0013(6)
    C7 0.0147(7) 0.0155(7) 0.0181(8) -0.0001(6) -0.0053(6) -0.0013(6)
    C12 0.0178(8) 0.0167(8) 0.0136(8) -0.0044(6) -0.0023(6) -0.0019(6)
    P1 0.00801(19) 0.00916(19) 0.0115(2) -0.00048(14) -0.00172(14) -0.00001(14)
    O1 0.0128(5) 0.0137(5) 0.0159(6) -0.0019(4) -0.0008(4) -0.0043(4)
    O2 0.0110(5) 0.0181(6) 0.0123(6) 0.0013(4) -0.0024(4) 0.0014(4)
    O3 0.0088(5) 0.0123(5) 0.0169(6) -0.0009(4) -0.0020(4) 0.0019(4)
    O4 0.0108(5) 0.0093(5) 0.0213(6) -0.0010(4) -0.0052(4) 0.0021(4)
    P2 0.00841(19) 0.0120(2) 0.0126(2) -0.00073(14) -0.00240(14) -0.00054(15)
    O5 0.0098(5) 0.0251(6) 0.0198(6) 0.0011(4) -0.0054(4) -0.0024(5)
    O6 0.0110(5) 0.0196(6) 0.0164(6) -0.0024(4) -0.0037(4) 0.0049(4)
    O7 0.0109(5) 0.0162(5) 0.0206(6) -0.0022(4) -0.0016(4) -0.0082(4)
    O8 0.0186(6) 0.0138(5) 0.0173(6) -0.0051(4) 0.0047(4) -0.0037(4)
_geom_special_details
;
 All esds (except the esd in the dihedral angle between two l.s. planes)
 are estimated using the full covariance matrix.  The cell esds are taken
 into account individually in the estimation of esds in distances, angles
 and torsion angles; correlations between esds in cell parameters are only
 used when they are defined by crystal symmetry.  An approximate (isotropic)
 treatment of cell esds is used for estimating esds involving l.s. planes.
;
loop_
    _geom_bond_atom_site_label_1
    _geom_bond_atom_site_label_2
    _geom_bond_site_symmetry_2
    _geom_bond_distance
    _geom_bond_publ_flag
    N1 C1 . 1.337(2) ?
    N1 C5 . 1.3477(19) ?
    N2 C6 . 1.144(2) ?
    C4 C5 . 1.381(2) ?
    C4 C3 . 1.394(2) ?
    C4 H4A . 0.9500 ?
    C5 H5A . 0.9500 ?
    C6 C3 . 1.450(2) ?
    C2 C3 . 1.387(2) ?
    C2 C1 . 1.391(2) ?
    C2 H2A . 0.9500 ?
    C1 H1A . 0.9500 ?
    N3 C11 . 1.3370(19) ?
    N3 C7 . 1.339(2) ?
    N3 H3 . 0.9008 ?
    N4 C12 . 1.142(2) ?
    C11 C10 . 1.376(2) ?
    C11 H11A . 0.9500 ?
    C8 C7 . 1.377(2) ?
    C8 C9 . 1.392(2) ?
    C8 H8A . 0.9500 ?
    C9 C10 . 1.389(2) ?
    C9 C12 . 1.453(2) ?
    C10 H10A . 0.9500 ?
    C7 H7A . 0.9500 ?
    P1 O3 . 1.5077(10) ?
    P1 O1 . 1.5176(11) ?
    P1 O2 . 1.5635(11) ?
    P1 O4 . 1.5666(11) ?
    O2 H2 . 0.8195 ?
    O4 H4 . 0.8198 ?
    P2 O5 . 1.4811(11) ?
    P2 O6 . 1.5526(11) ?
    P2 O8 . 1.5560(11) ?
    P2 O7 . 1.5601(11) ?
    O6 H6 . 0.8196 ?
    O7 H7 . 0.8208 ?
    O8 H8 . 0.8198 ?
loop_
    _geom_angle_atom_site_label_1
    _geom_angle_atom_site_label_2
    _geom_angle_atom_site_label_3
    _geom_angle_site_symmetry_1
    _geom_angle_site_symmetry_3
    _geom_angle
    _geom_angle_publ_flag
    C1 N1 C5 . . 118.22(13) ?
    C5 C4 C3 . . 117.97(14) ?
    C5 C4 H4A . . 121.0 ?
    C3 C4 H4A . . 121.0 ?
    N1 C5 C4 . . 122.96(14) ?
    N1 C5 H5A . . 118.5 ?
    C4 C5 H5A . . 118.5 ?
    N2 C6 C3 . . 178.62(18) ?
    C3 C2 C1 . . 117.73(14) ?
    C3 C2 H2A . . 121.1 ?
    C1 C2 H2A . . 121.1 ?
    C2 C3 C4 . . 119.98(14) ?
    C2 C3 C6 . . 120.42(14) ?
    C4 C3 C6 . . 119.60(14) ?
    N1 C1 C2 . . 123.16(14) ?
    N1 C1 H1A . . 118.4 ?
    C2 C1 H1A . . 118.4 ?
    C11 N3 C7 . . 122.80(13) ?
    C11 N3 H3 . . 113.8 ?
    C7 N3 H3 . . 123.0 ?
    N3 C11 C10 . . 120.21(14) ?
    N3 C11 H11A . . 119.9 ?
    C10 C11 H11A . . 119.9 ?
    C7 C8 C9 . . 118.43(15) ?
    C7 C8 H8A . . 120.8 ?
    C9 C8 H8A . . 120.8 ?
    C10 C9 C8 . . 120.65(14) ?
    C10 C9 C12 . . 119.62(14) ?
    C8 C9 C12 . . 119.72(14) ?
    C11 C10 C9 . . 118.16(14) ?
    C11 C10 H10A . . 120.9 ?
    C9 C10 H10A . . 120.9 ?
    N3 C7 C8 . . 119.76(14) ?
    N3 C7 H7A . . 120.1 ?
    C8 C7 H7A . . 120.1 ?
    N4 C12 C9 . . 179.83(17) ?
    O3 P1 O1 . . 115.74(6) ?
    O3 P1 O2 . . 108.01(6) ?
    O1 P1 O2 . . 109.65(6) ?
    O3 P1 O4 . . 110.60(6) ?
    O1 P1 O4 . . 106.72(6) ?
    O2 P1 O4 . . 105.66(6) ?
    P1 O2 H2 . . 107.9 ?
    P1 O4 H4 . . 115.8 ?
    O5 P2 O6 . . 109.29(6) ?
    O5 P2 O8 . . 115.10(6) ?
    O6 P2 O8 . . 105.90(6) ?
    O5 P2 O7 . . 113.15(6) ?
    O6 P2 O7 . . 109.13(6) ?
    O8 P2 O7 . . 103.84(6) ?
    P2 O6 H6 . . 114.0 ?
    P2 O7 H7 . . 111.9 ?
    P2 O8 H8 . . 112.0 ?
loop_
    _geom_torsion_atom_site_label_1
    _geom_torsion_atom_site_label_2
    _geom_torsion_atom_site_label_3
    _geom_torsion_atom_site_label_4
    _geom_torsion_site_symmetry_1
    _geom_torsion_site_symmetry_2
    _geom_torsion_site_symmetry_3
    _geom_torsion_site_symmetry_4
    _geom_torsion
    _geom_torsion_publ_flag
    C1 N1 C5 C4 . . . . 0.0(2) ?
    C3 C4 C5 N1 . . . . 0.2(2) ?
    C1 C2 C3 C4 . . . . 0.0(2) ?
    C1 C2 C3 C6 . . . . -179.54(14) ?
    C5 C4 C3 C2 . . . . -0.2(2) ?
    C5 C4 C3 C6 . . . . 179.34(14) ?
    C5 N1 C1 C2 . . . . -0.2(2) ?
    C3 C2 C1 N1 . . . . 0.2(2) ?
    C7 N3 C11 C10 . . . . 0.3(2) ?
    C7 C8 C9 C10 . . . . 0.9(2) ?
    C7 C8 C9 C12 . . . . -177.97(14) ?
    N3 C11 C10 C9 . . . . -0.2(2) ?
    C8 C9 C10 C11 . . . . -0.5(2) ?
    C12 C9 C10 C11 . . . . 178.46(14) ?
    C11 N3 C7 C8 . . . . 0.2(2) ?
    C9 C8 C7 N3 . . . . -0.8(2) ?
loop_
    _geom_hbond_atom_site_label_D
    _geom_hbond_atom_site_label_H
    _geom_hbond_atom_site_label_A
    _geom_hbond_site_symmetry_A
    _geom_hbond_distance_DH
    _geom_hbond_distance_HA
    _geom_hbond_distance_DA
    _geom_hbond_angle_DHA
    O2 H2 O5 2_667 0.82 1.75 2.5576(14) 168.8
    O4 H4 O3 2_567 0.82 1.74 2.5611(14) 176.0
    O6 H6 N1 1_465 0.82 1.86 2.6749(17) 178.4
    O7 H7 O1 1_565 0.82 1.70 2.5150(15) 173.2
    O8 H8 O3 2_567 0.82 1.76 2.5795(15) 177.2
    N3 H3 O1 . 0.90 1.77 2.6466(16) 162.4
    C1 H1A O2 2_657 0.95 2.44 3.2549(19) 144
    C8 H8A N2 2_666 0.95 2.51 3.273(2) 138
    C10 H10A O7 1_645 0.95 2.31 3.1631(19) 149
    C11 H11A O1 2_657 0.95 2.52 3.3321(19) 144
_iucr_refine_instructions_details
;
TITL 1                      R =  New: P-1
CELL  0.71073    8.1040    8.8872   12.1606    81.491    82.009    79.133
ZERR 2    0.0005    0.0009    0.0008     0.001     0.001     0.001
LATT   1
SFAC  C  N  O  P H
UNIT    24    8  16   4  28
TEMP    -100
L.S. 7
FMAP 2
PLAN 20
ACTA
BOND $H
DFIX 0.90 0.002 N3 H3
DFIX 0.82 0.002 O2 H2 O4 H4 O6 H6 O7 H7 O8 H8
MPLA C6 N2
MPLA N1 C1 C2 C3 C4 C5
MPLA N3 C7 C8 C9 C10 C11
MPLA C12 N4
CONF
EQIV $1  -x+1, -y+1, -z+2
EQIV $2  -x, -y+1, -z+2
EQIV $3 x-1, y+1, z
EQIV $4 x, y+1, z
EQIV $5  -x, -y+1, -z+2
HTAB O2 O5_$1
HTAB O4 O3_$2
HTAB O6 N1_$3
HTAB O7 O1_$4
HTAB O8 O3_$5
HTAB N3 O1
WGHT    0.059700
FVAR       1.57076
N1    2    1.021000    0.120683    0.592942    11.00000    0.01466    0.01604 =
         0.01138   -0.00168   -0.00247   -0.00168
N2    2    0.399377    0.321039    0.468531    11.00000    0.01584    0.03566 =
         0.02742    0.00854   -0.00617   -0.00391
C4    1    0.830668    0.301103    0.482801    11.00000    0.01698    0.01550 =
         0.01384    0.00153   -0.00246   -0.00252
AFIX  43
H4A   5    0.811809    0.390276    0.429418    11.00000   -1.20000
AFIX   0
C5    1    0.988610    0.246889    0.517689    11.00000    0.01485    0.01734 =
         0.01434   -0.00062   -0.00152   -0.00422
AFIX  43
H5A   5    1.078434    0.301001    0.487268    11.00000   -1.20000
AFIX   0
C6    1    0.531742    0.275254    0.494698    11.00000    0.01615    0.02155 =
         0.01730    0.00271   -0.00151   -0.00388
C2    1    0.730499    0.090738    0.605926    11.00000    0.01538    0.01720 =
         0.01345   -0.00127   -0.00088   -0.00458
AFIX  43
H2A   5    0.642865    0.034701    0.637834    11.00000   -1.20000
AFIX   0
C3    1    0.699790    0.220944    0.528330    11.00000    0.01287    0.01691 =
         0.01284   -0.00291   -0.00319   -0.00064
C1    1    0.894027    0.045040    0.635412    11.00000    0.01755    0.01445 =
         0.01130   -0.00059   -0.00245   -0.00169
AFIX  43
H1A   5    0.916552   -0.044197    0.688260    11.00000   -1.20000
AFIX   0
N3    2    0.506667    0.280631    0.859384    11.00000    0.01069    0.01641 =
         0.01445   -0.00429    0.00098   -0.00299
AFIX   3
H3    5    0.404925    0.258187    0.889739    11.00000   -1.20000
AFIX   0
N4    2    1.125292    0.408180    0.744872    11.00000    0.01757    0.02413 =
         0.02393   -0.00098   -0.00241   -0.00740
C11   1    0.637204    0.180149    0.897385    11.00000    0.01548    0.01484 =
         0.01304   -0.00042   -0.00055   -0.00343
AFIX  43
H11A  5    0.617789    0.088582    0.944691    11.00000   -1.20000
AFIX   0
C8    1    0.685124    0.446104    0.759164    11.00000    0.01845    0.01476 =
         0.01495    0.00004   -0.00387   -0.00488
AFIX  43
H8A   5    0.700829    0.537696    0.710688    11.00000   -1.20000
AFIX   0
C9    1    0.822746    0.343904    0.798609    11.00000    0.01306    0.01589 =
         0.01108   -0.00566   -0.00121   -0.00382
C10   1    0.799572    0.208955    0.868186    11.00000    0.01310    0.01469 =
         0.01596   -0.00129   -0.00254    0.00038
AFIX  43
H10A  5    0.893234    0.138514    0.894866    11.00000   -1.20000
AFIX   0
C7    1    0.525632    0.411316    0.792068    11.00000    0.01472    0.01546 =
         0.01814   -0.00130   -0.00529   -0.00011
AFIX  43
H7A   5    0.429418    0.479768    0.767107    11.00000   -1.20000
AFIX   0
C12   1    0.992114    0.379906    0.768372    11.00000    0.01776    0.01666 =
         0.01365   -0.00190   -0.00235   -0.00444
P1    4    0.156914    0.291076    1.059234    11.00000    0.00801    0.00916 =
         0.01147   -0.00001   -0.00172   -0.00048
O1    3    0.243266    0.176983    0.979089    11.00000    0.01283    0.01366 =
         0.01585   -0.00428   -0.00077   -0.00189
O2    3    0.212393    0.233497    1.178564    11.00000    0.01097    0.01814 =
         0.01231    0.00138   -0.00238    0.00126
AFIX   3
H2    5    0.314864    0.203439    1.171554    11.00000   -1.50000
AFIX   0
O3    3   -0.033698    0.322182    1.069927    11.00000    0.00876    0.01226 =
         0.01688    0.00186   -0.00201   -0.00093
O4    3    0.228756    0.444360    1.019476    11.00000    0.01077    0.00926 =
         0.02131    0.00212   -0.00525   -0.00101
AFIX   3
H4    5    0.163509    0.516239    0.990203    11.00000   -1.50000
AFIX   0
P2    4    0.311148    0.916372    0.782487    11.00000    0.00841    0.01195 =
         0.01265   -0.00054   -0.00240   -0.00073
O5    3    0.476324    0.893308    0.827092    11.00000    0.00980    0.02512 =
         0.01977   -0.00244   -0.00544    0.00113
O6    3    0.323456    1.010432    0.664296    11.00000    0.01104    0.01965 =
         0.01644    0.00486   -0.00373   -0.00243
AFIX   3
H6    5    0.231700    1.044442    0.641161    11.00000   -1.50000
AFIX   0
O7    3    0.162761    1.001189    0.858960    11.00000    0.01095    0.01616 =
         0.02061   -0.00818   -0.00163   -0.00219
AFIX   3
H7    5    0.196344    1.053895    0.898351    11.00000   -1.50000
AFIX   0
O8    3    0.249743    0.765504    0.768094    11.00000    0.01857    0.01382 =
         0.01725   -0.00369    0.00474   -0.00507
AFIX   3
H8    5    0.181337    0.740078    0.820595    11.00000   -1.50000
HKLF 4
REM  1                      R =  New: P-1
REM R1 =  0.0298 for   3306 Fo > 4sig(Fo)  and  0.0343 for all   3798 data
REM    235 parameters refined using      6 restraints
END
WGHT      0.0597      0.0000
REM Highest difference peak  0.341,  deepest hole -0.397,  1-sigma level  0.064
Q1    1   0.7469  0.3996  0.7916  11.00000  0.05    0.34
Q2    1   0.5202  0.3518  0.8398  11.00000  0.05    0.34
Q3    1   0.6146  0.4073  0.7628  11.00000  0.05    0.33
Q4    1   0.6311  0.2483  0.5144  11.00000  0.05    0.29
Q5    1   0.7702  0.2441  0.4967  11.00000  0.05    0.29
Q6    1   0.7171  0.1502  0.5586  11.00000  0.05    0.29
Q7    1   0.2721  0.8438  0.7809  11.00000  0.05    0.29
Q8    1   0.2428  0.1507  1.0017  11.00000  0.05    0.29
Q9    1   0.5770  0.2380  0.8757  11.00000  0.05    0.28
Q10   1   0.8278  0.1730  0.8685  11.00000  0.05    0.26
Q11   1   0.4114  0.9173  0.8167  11.00000  0.05    0.26
Q12   1   0.1974  0.3687  1.0424  11.00000  0.05    0.26
Q13   1   0.8127  0.2694  0.8146  11.00000  0.05    0.26
Q14   1   0.8953  0.2857  0.5104  11.00000  0.05    0.26
Q15   1   0.7995  0.0892  0.6213  11.00000  0.05    0.25
Q16   1   0.5611  0.2969  0.4871  11.00000  0.05    0.24
Q17   1   0.9036  0.3599  0.7796  11.00000  0.05    0.23
Q18   1   0.7156  0.1946  0.8770  11.00000  0.05    0.22
Q19   1   0.2018  0.2547  1.1299  11.00000  0.05    0.22
Q20   1   0.0528  0.3038  1.0653  11.00000  0.05    0.21
;
data_global
_journal_date_recd_electronic     2012-05-03
_journal_date_accepted     2012-05-07
_journal_name_full     'Acta Crystallographica, Section E'
_journal_year     2012
_journal_volume     68
_journal_issue      6
_journal_page_first     o1693
_journal_page_last     o1694
_journal_paper_category     QO
_journal_paper_doi     10.1107/S1600536812020430
_journal_coeditor_code     JJ2136
_publ_contact_author_name     'Ying-Chun Wang'
_publ_contact_author_address
;
College of Chemistry and Chemical Engineering,
Southeast UniVersity,
Nanjing 210096,
People's Republic of China
;
_publ_contact_author_email     wangyc33@yahoo.com.cn
_publ_contact_author_fax     '862552090598'
_publ_contact_author_phone     '862552090598'
_publ_section_title
;
4-Cyanopyridinium dihydrogen phosphate--isonicotinonitrile--phosphoric acid
(1/1/1)
;
loop_
    _publ_author_name
    _publ_author_footnote
    _publ_author_address
    'Wang, Ying-Chun' .
;
College of Chemistry and Chemical Engineering,
Southeast University,
Nanjing 210096,
People's Republic of China
;
