# Supplementary material for: 4-Cyano­pyridinium dihydrogen phosphate–isonicotinonitrile–phospho­ric acid (1/1/1)
Source: Acta Crystallogr Sect E Struct Rep Online. 2012 May 12;68(Pt 6):o1693–4. doi: 10.1107/S1600536812020430 (PMC3379289; doi:10.1107/S1600536812020430)
Supplement: Supplementary file 2 [file e-68-o1693-Isup2.hkl]

# 
# h,k,l, Fc-squared, Fo-squared, sigma(Fo-squared) and status flag 
# 
data_I
_shelx_title ' 1                      R =  New: P-1' 
_shelx_refln_list_code          4 
_shelx_F_calc_maximum       60.53 
_exptl_crystal_F_000       416.00 
_reflns_d_resolution_high  0.7704 
 
loop_ 
 _symmetry_equiv_pos_as_xyz 
 'x, y, z' 
 '-x, -y, -z' 
 
_cell_length_a     8.1040 
_cell_length_b     8.8872 
_cell_length_c    12.1606 
_cell_angle_alpha  81.491 
_cell_angle_beta   82.009 
_cell_angle_gamma  79.133 
 
_shelx_F_squared_multiplier     1.000 
 
loop_ 
 _refln_index_h 
 _refln_index_k 
 _refln_index_l 
 _refln_F_squared_calc 
 _refln_F_squared_meas 
 _refln_F_squared_sigma 
 _refln_observed_status 
   1   0   0      329.38       -0.36      1.15 o 
   3   0   0      457.41      467.54      4.72 o 
   4   0   0     1200.37     1338.65     11.14 o 
   5   0   0        3.73        3.09      1.56 o 
   6   0   0     2023.07     1987.76     63.96 o 
   7   0   0      175.85      177.42      4.48 o 
   8   0   0        1.06        1.61      1.97 o 
   9   0   0        5.41       11.20      4.22 o 
  10   0   0       16.58       22.01      5.02 o 
 -10   1   0      116.99      123.71      8.13 o 
  -9   1   0       32.90       33.65      4.52 o 
  -8   1   0        2.80        3.99      1.80 o 
  -7   1   0      345.43      300.19      6.13 o 
  -6   1   0      309.40      319.17      5.77 o 
  -5   1   0     1509.05     1533.48     18.73 o 
  -4   1   0      635.69      648.92     13.90 o 
  -3   1   0      819.61      734.98     29.00 o 
  -2   1   0        7.77       10.89      1.09 o 
  -1   1   0     1211.78     1119.94      8.73 o 
   1   1   0       62.15       39.06      1.11 o 
   3   1   0      705.77      681.57      4.75 o 
   4   1   0      631.88      587.71     12.67 o 
   5   1   0       55.28       49.95      3.02 o 
   6   1   0        3.40        7.18      1.89 o 
   7   1   0      578.12      548.44      9.40 o 
   8   1   0      356.68      349.85      8.79 o 
   9   1   0        0.27        0.24      3.09 o 
  10   1   0        0.38        1.69      1.98 o 
  -9   2   0      437.54      459.20     14.56 o 
  -8   2   0       80.16       81.35      3.81 o 
  -7   2   0       37.83       39.35      5.17 o 
  -6   2   0      295.97      288.90      8.90 o 
  -5   2   0      139.61      149.37      3.93 o 
  -4   2   0      534.23      592.10     34.24 o 
  -3   2   0      694.36      729.58     15.08 o 
  -2   2   0      106.41      129.26      1.61 o 
  -1   2   0     2425.46     2326.91     46.04 o 
   0   2   0     2408.21     2506.95     45.44 o 
   1   2   0      803.23      738.49      4.64 o 
   2   2   0      817.18      811.59      5.78 o 
   3   2   0     1073.21     1088.16      9.72 o 
   4   2   0      310.79      364.33      5.78 o 
   5   2   0     2769.98     2892.33     35.98 o 
   6   2   0      648.26      636.74      8.62 o 
   7   2   0       38.80       34.52      3.36 o 
   8   2   0      150.74      130.15      6.38 o 
   9   2   0       41.22       37.00      4.94 o 
  10   2   0       40.59       39.86     11.49 o 
  -9   3   0       23.38       24.96      6.28 o 
  -8   3   0       84.13       96.24      6.94 o 
  -7   3   0        0.15        0.85      1.71 o 
  -6   3   0     1813.27     1918.36     25.46 o 
  -5   3   0      326.17      296.34      5.84 o 
  -4   3   0     1003.56      994.77     18.55 o 
  -3   3   0      481.03      506.43      4.56 o 
  -2   3   0     1247.03     1372.26      9.13 o 
  -1   3   0       24.26       39.55      1.25 o 
   0   3   0     1252.43     1251.97     16.36 o 
   1   3   0     1809.77     1732.30     33.11 o 
   2   3   0       79.81      108.76      1.61 o 
   3   3   0      431.86      455.58      4.52 o 
   4   3   0      705.57      780.87      8.81 o 
   5   3   0      209.69      216.49      5.84 o 
   6   3   0       79.11       84.99      3.55 o 
   7   3   0     1095.02     1069.58     27.12 o 
   8   3   0       18.89       21.88      5.04 o 
   9   3   0      692.37      703.73     22.20 o 
  10   3   0       52.60       50.93     12.77 o 
  -8   4   0       41.04       36.76      7.96 o 
  -7   4   0        7.58        7.83      4.79 o 
  -6   4   0       58.78       55.96      3.43 o 
  -5   4   0      202.30      201.72      6.27 o 
  -4   4   0      370.34      345.79      5.10 o 
  -3   4   0       57.51       54.19      1.90 o 
  -2   4   0     1329.08     1450.52     24.94 o 
  -1   4   0      222.62      255.73      4.06 o 
   0   4   0      630.16      623.88     10.22 o 
   1   4   0      376.60      411.40     12.33 o 
   2   4   0      543.19      512.05      4.46 o 
   3   4   0     1655.02     1659.20     15.22 o 
   4   4   0       46.83       28.46      2.50 o 
   5   4   0      888.36      890.26      9.74 o 
   6   4   0        0.91        2.23      2.56 o 
   7   4   0        5.63        5.04      2.68 o 
   8   4   0      163.52      169.02      8.19 o 
   9   4   0       20.78       16.26      5.08 o 
  10   4   0       19.83       19.52     10.64 o 
  -8   5   0       37.15       41.64      9.66 o 
  -7   5   0      147.45      147.57      8.66 o 
  -6   5   0        1.02        2.30      2.20 o 
  -5   5   0        2.68        2.45      2.63 o 
  -4   5   0      265.19      250.55      7.23 o 
  -3   5   0       35.87       39.52      2.69 o 
  -2   5   0        0.30        1.04      0.51 o 
  -1   5   0        1.10        1.42      0.65 o 
   0   5   0      228.35      213.78      3.56 o 
   1   5   0      122.91      133.41      3.50 o 
   2   5   0     1980.60     2229.28     28.36 o 
   3   5   0        6.99       10.81      2.54 o 
   4   5   0      407.38      429.15      6.49 o 
   5   5   0      330.00      351.82      7.43 o 
   6   5   0     1266.52     1253.02     22.71 o 
   7   5   0      264.09      268.65      8.36 o 
   8   5   0       70.39       72.40      5.47 o 
   9   5   0      219.33      218.67      9.68 o 
  10   5   0        9.36       15.88      5.48 o 
  -7   6   0        1.28        3.05      3.41 o 
  -6   6   0       52.05       50.33      7.76 o 
  -5   6   0      869.81      890.30     31.41 o 
  -4   6   0      154.48      149.34      8.83 o 
  -3   6   0       12.29       14.53      6.03 o 
  -2   6   0      118.70      127.20      4.17 o 
  -1   6   0       18.83       22.02      1.34 o 
   0   6   0      491.43      537.80      7.64 o 
   1   6   0      824.47      859.58     11.19 o 
   2   6   0      466.50      478.94     15.06 o 
   3   6   0        4.57        4.13      1.56 o 
   4   6   0      936.07      933.92     10.60 o 
   5   6   0      183.60      148.08     22.42 o 
   6   6   0       10.48       13.49      5.98 o 
   7   6   0       65.74       69.26      6.37 o 
   8   6   0      146.39      142.64      7.18 o 
   9   6   0       62.85       69.39      6.03 o 
  -7   7   0        8.70        4.49      6.41 o 
  -6   7   0        0.79        1.81      2.29 o 
  -5   7   0      153.71      157.43     10.40 o 
  -4   7   0      124.46      123.93      8.01 o 
  -3   7   0     1568.17     1584.98     20.34 o 
  -2   7   0        2.18        4.31      3.25 o 
  -1   7   0      284.95      267.40      9.27 o 
   0   7   0      138.11      133.22      5.43 o 
   1   7   0      104.88      106.82      4.35 o 
   2   7   0      876.29      923.60     11.34 o 
   3   7   0      218.46      238.18      7.42 o 
   4   7   0       99.13       99.78      3.44 o 
   5   7   0      108.87      120.16      6.41 o 
   6   7   0      808.73      759.38     16.86 o 
   7   7   0       16.05       19.60      5.76 o 
   8   7   0      102.49      115.73      7.75 o 
   9   7   0      143.22      148.33      9.45 o 
  -6   8   0       52.30       57.42     10.91 o 
  -5   8   0       48.22       53.86     10.07 o 
  -4   8   0      291.53      307.62      9.64 o 
  -3   8   0       76.12       75.41      6.23 o 
  -2   8   0      321.66      300.71     10.43 o 
  -1   8   0      980.26     1003.16     15.59 o 
   0   8   0      158.77      155.17      7.47 o 
   1   8   0      711.37      685.93     10.57 o 
   2   8   0      124.16      113.05      4.76 o 
   3   8   0      197.95      186.05      6.99 o 
   4   8   0        1.04        2.29      2.29 o 
   5   8   0      298.29      326.86      7.76 o 
   6   8   0      261.62      247.65      8.95 o 
   7   8   0       87.52      105.43      5.52 o 
   8   8   0      116.94      113.87      9.36 o 
  -4   9   0      479.70      492.29     24.27 o 
  -3   9   0       24.89       21.89      5.35 o 
  -2   9   0      698.49      658.50     28.11 o 
  -1   9   0       39.32       38.00     11.64 o 
   0   9   0       84.16       76.53      7.69 o 
   1   9   0       36.50       36.94      7.77 o 
   2   9   0       34.51       35.14      3.40 o 
   3   9   0      364.71      352.15      5.74 o 
   4   9   0        7.23        7.78      3.64 o 
   5   9   0        4.31        3.95      3.16 o 
   6   9   0        2.57        3.11      2.78 o 
   7   9   0      264.31      301.54      8.30 o 
  -3  10   0       53.66       52.84      8.99 o 
  -2  10   0      216.05      224.96     15.54 o 
  -1  10   0        0.10        1.63      2.55 o 
   0  10   0      338.86      310.49     14.66 o 
   1  10   0       12.88       12.93      4.61 o 
   2  10   0      133.77      133.57      6.16 o 
   3  10   0      107.26      104.06      9.23 o 
   4  10   0      274.68      274.07     11.91 o 
   5  10   0        8.15        9.37      7.12 o 
   6  10   0      343.12      357.77     15.87 o 
  -1  11   0        1.96        0.88      2.40 o 
   0  11   0      112.74      121.97      7.25 o 
   1  11   0      325.54      340.92     20.68 o 
   2  11   0      195.85      194.75     10.80 o 
   3  11   0        0.68       -0.64      5.61 o 
  -3 -11   1      201.26      225.06     15.70 o 
  -2 -11   1       57.56       40.03     17.42 o 
  -1 -11   1       82.58       75.98      7.60 o 
   0 -11   1       37.29       29.13      9.84 o 
  -6 -10   1       55.84       60.35      4.72 o 
  -5 -10   1      398.13      412.26     19.55 o 
  -4 -10   1      102.56       92.88      6.31 o 
  -3 -10   1       69.68       62.24     26.05 o 
  -2 -10   1      369.06      379.97     16.48 o 
  -1 -10   1        7.73        6.64      4.34 o 
   0 -10   1        7.20        7.36      4.07 o 
   1 -10   1       89.56       92.97      7.98 o 
   2 -10   1       11.42        6.56      3.32 o 
   3 -10   1      147.94      150.60     12.43 o 
  -7  -9   1      315.93      314.71      9.71 o 
  -6  -9   1      414.92      467.91     13.02 o 
  -5  -9   1        2.77        4.06      3.16 o 
  -4  -9   1        1.33        3.46      3.14 o 
  -3  -9   1      864.50      831.85     24.42 o 
  -2  -9   1      172.28      168.88      7.98 o 
  -1  -9   1       18.61       17.73      6.61 o 
   0  -9   1      185.57      200.03      8.53 o 
   1  -9   1       22.53       19.00      7.04 o 
   2  -9   1        4.62        3.51      2.45 o 
   3  -9   1       23.10       24.69      6.72 o 
   4  -9   1      246.41      241.11     12.89 o 
  -8  -8   1      154.78      165.44      7.08 o 
  -7  -8   1       22.25       17.79      6.96 o 
  -6  -8   1       18.91       16.21      8.12 o 
  -5  -8   1      539.39      565.23     11.97 o 
  -4  -8   1        3.49        2.59      1.02 o 
  -3  -8   1      642.53      653.65     11.55 o 
  -2  -8   1      194.92      194.30      7.21 o 
  -1  -8   1      235.14      219.03      8.37 o 
   0  -8   1     1299.84     1287.01     23.62 o 
   1  -8   1      402.78      404.38      8.04 o 
   2  -8   1      208.22      201.58      8.04 o 
   3  -8   1       27.49       27.50      6.50 o 
   4  -8   1      851.54      873.33     19.74 o 
   5  -8   1        0.31        1.01      2.85 o 
   6  -8   1       95.54       96.14     13.15 o 
  -9  -7   1      230.84      240.89     11.70 o 
  -8  -7   1      358.01      375.43     10.74 o 
  -7  -7   1      492.17      486.24     12.67 o 
  -6  -7   1        6.47        3.93      2.07 o 
  -5  -7   1       53.20       45.71      6.28 o 
  -4  -7   1      171.39      168.31      4.17 o 
  -3  -7   1      114.59      117.33      4.31 o 
  -2  -7   1      129.56      126.53      4.32 o 
  -1  -7   1      234.55      248.54      4.82 o 
   0  -7   1        0.68        2.26      1.42 o 
   1  -7   1      347.70      330.15      5.84 o 
   2  -7   1     1004.17     1031.80     19.02 o 
   3  -7   1      309.98      302.35      7.41 o 
   4  -7   1      336.23      326.99     12.57 o 
   5  -7   1       23.06       30.21      6.66 o 
   6  -7   1       57.54       57.39      6.50 o 
  -9  -6   1        9.07        8.70      3.30 o 
  -8  -6   1      112.79      110.66      6.72 o 
  -7  -6   1       50.56       43.96      8.36 o 
  -6  -6   1      283.97      306.79      7.82 o 
  -5  -6   1      391.27      381.20      6.43 o 
  -4  -6   1       33.31       38.99      3.02 o 
  -3  -6   1       34.73       34.78      2.80 o 
  -2  -6   1       46.29       50.51      2.83 o 
  -1  -6   1      940.04      961.05     12.57 o 
   0  -6   1       16.94       17.86      5.07 o 
   1  -6   1      205.03      201.37      4.04 o 
   2  -6   1       29.42       31.91      3.69 o 
   3  -6   1      329.91      330.35     10.40 o 
   4  -6   1      493.55      479.96     11.47 o 
   5  -6   1      398.17      407.23      9.17 o 
   6  -6   1        6.41        9.06      4.00 o 
   7  -6   1       27.83       34.28     12.87 o 
  -9  -5   1       48.87       48.16     10.04 o 
  -8  -5   1       90.20       75.68      6.47 o 
  -7  -5   1       10.77        8.51      2.88 o 
  -6  -5   1      383.54      396.91      9.57 o 
  -5  -5   1     1209.33     1307.85     49.29 o 
  -4  -5   1      974.39     1011.94     11.22 o 
  -3  -5   1       42.14       43.57      2.16 o 
  -2  -5   1     2848.67     3068.95     36.51 o 
  -1  -5   1      169.57      157.39      3.04 o 
   0  -5   1      157.43      176.22      4.28 o 
   1  -5   1      445.23      487.89      4.61 o 
   2  -5   1        0.63        0.57      0.68 o 
   3  -5   1      122.20      102.86      6.51 o 
   4  -5   1        0.29        0.89      1.44 o 
   5  -5   1      198.03      186.11      6.78 o 
   6  -5   1       77.43       79.32      7.06 o 
   7  -5   1      242.16      244.82     12.13 o 
   8  -5   1      200.04      216.24      9.05 o 
 -10  -4   1      273.87      310.66     13.55 o 
  -9  -4   1      209.83      241.66     11.76 o 
  -8  -4   1      325.60      339.31     11.69 o 
  -7  -4   1       78.80       83.72      5.94 o 
  -6  -4   1      656.28      648.01     10.02 o 
  -5  -4   1      840.42      868.96     15.97 o 
  -4  -4   1       17.64       19.91      2.05 o 
  -3  -4   1      182.01      160.56      3.39 o 
  -2  -4   1      760.83      743.63      9.85 o 
  -1  -4   1      128.66      124.99      3.26 o 
   0  -4   1      919.92      896.52     18.77 o 
   1  -4   1        5.88        5.10      0.94 o 
   2  -4   1       11.38        7.55      2.29 o 
   3  -4   1        0.37        0.71      2.06 o 
   4  -4   1      826.25      792.25     10.05 o 
   5  -4   1      564.48      560.26     10.05 o 
   6  -4   1       90.26       95.91      3.85 o 
   7  -4   1      113.03      128.25      6.80 o 
   8  -4   1        4.39        4.19      3.85 o 
 -10  -3   1        7.00        5.98      2.85 o 
  -9  -3   1       30.50       29.23     11.02 o 
  -8  -3   1       46.34       56.64      6.00 o 
  -7  -3   1      728.32      714.30     10.94 o 
  -6  -3   1      249.39      267.47      5.56 o 
  -5  -3   1      399.37      374.30      7.55 o 
  -4  -3   1      245.59      228.34      2.98 o 
  -3  -3   1      729.17      794.78      9.06 o 
  -2  -3   1     2108.01     2326.45     34.81 o 
  -1  -3   1       50.45       48.26      1.56 o 
   0  -3   1     1971.85     2201.32     40.31 o 
   1  -3   1        0.64        0.54      0.43 o 
   2  -3   1      288.09      303.39      4.44 o 
   3  -3   1       44.34       46.13      2.33 o 
   4  -3   1      160.67      188.19      3.93 o 
   5  -3   1      189.97      200.09      5.24 o 
   6  -3   1     1694.75     1745.94     25.35 o 
   7  -3   1       13.15       12.45      3.60 o 
   8  -3   1      788.01      798.18     17.71 o 
   9  -3   1      374.36      380.31     11.36 o 
 -10  -2   1      213.01      231.80      7.40 o 
  -9  -2   1      382.95      373.04     14.64 o 
  -8  -2   1      197.22      187.78      7.63 o 
  -7  -2   1        0.21        0.67      1.60 o 
  -6  -2   1      142.83      127.02      5.30 o 
  -5  -2   1      128.10      132.05      4.10 o 
  -4  -2   1      265.54      278.24      3.09 o 
  -3  -2   1       11.98        9.25      1.32 o 
  -2  -2   1      516.47      518.96      4.40 o 
   0  -2   1      766.51      810.18      7.73 o 
   1  -2   1       62.58       58.12      1.38 o 
   2  -2   1      173.44      198.81      2.27 o 
   3  -2   1        0.52        4.50      1.68 o 
   4  -2   1      266.38      246.41      5.42 o 
   5  -2   1      773.75      767.85      9.29 o 
   6  -2   1      157.71      136.46      5.65 o 
   7  -2   1      145.22      153.41      5.27 o 
   8  -2   1       54.26       39.82      5.31 o 
   9  -2   1        0.32        0.47      1.76 o 
 -10  -1   1        4.25        5.52      2.66 o 
  -9  -1   1        2.99        1.19      2.72 o 
  -8  -1   1      285.18      269.15      6.37 o 
  -7  -1   1     1004.94      989.72     14.00 o 
  -6  -1   1      514.94      478.38     11.33 o 
  -5  -1   1      239.02      245.07      3.95 o 
  -4  -1   1       11.88       13.70      2.33 o 
  -3  -1   1     1105.84     1133.67     14.29 o 
  -2  -1   1      865.60      780.34      5.39 o 
   2  -1   1      942.35      928.07      9.55 o 
   4  -1   1      220.50      240.27      6.12 o 
   5  -1   1      213.63      200.40      4.41 o 
   6  -1   1      950.94      933.57     12.63 o 
   7  -1   1     1120.21     1137.39     18.24 o 
   8  -1   1        9.66        7.81      3.27 o 
   9  -1   1       36.64       41.54      9.90 o 
  10  -1   1       25.70       37.44      4.74 o 
 -10   0   1      580.85      634.93     26.78 o 
  -9   0   1       31.86       37.40      5.63 o 
  -8   0   1        1.64        2.76      1.13 o 
  -7   0   1      324.37      332.38      6.88 o 
  -6   0   1      748.18      749.80      9.64 o 
  -5   0   1      109.83      131.66      4.05 o 
  -4   0   1      359.48      350.47      4.78 o 
  -3   0   1     2249.04     2457.18     45.05 o 
  -2   0   1      496.73      514.97      4.40 o 
  -1   0   1       18.92       18.94      0.61 o 
   1   0   1      211.79      136.40      2.39 o 
   4   0   1     1265.17     1434.61     18.00 o 
   5   0   1      193.60      219.96      4.24 o 
   6   0   1       41.57       43.29      3.05 o 
   7   0   1        1.54        3.51      1.69 o 
   8   0   1       42.13       35.97      3.09 o 
   9   0   1       61.70       67.29      6.00 o 
  10   0   1        9.84        8.47      3.43 o 
  -9   1   1       48.01       42.07      7.79 o 
  -8   1   1       94.58       91.52      3.50 o 
  -7   1   1      912.55      851.58     28.72 o 
  -6   1   1        6.88       13.42      2.96 o 
  -5   1   1        0.35        2.38      1.58 o 
  -4   1   1     1960.94     2062.81     19.12 o 
  -3   1   1      631.91      845.45      8.45 o 
  -1   1   1      496.99      485.94      4.35 o 
   0   1   1      381.59      248.81      2.90 o 
   1   1   1      354.12      332.76      6.03 o 
   2   1   1      968.81      982.00     16.78 o 
   3   1   1        1.38        9.27      1.02 o 
   4   1   1      107.44       92.32      2.04 o 
   5   1   1       13.17       12.33      2.32 o 
   6   1   1       81.21       62.05      3.19 o 
   7   1   1      643.27      621.48      9.77 o 
   8   1   1        1.11        1.92      2.67 o 
   9   1   1      232.97      225.15      7.41 o 
  10   1   1      144.36      155.90      8.35 o 
  -9   2   1       22.36       20.86      7.03 o 
  -8   2   1       17.24       14.12      2.84 o 
  -7   2   1      843.01      800.89     13.81 o 
  -6   2   1      293.70      308.81      6.25 o 
  -5   2   1     3342.80     3479.82     76.57 o 
  -4   2   1      326.79      323.27     22.91 o 
  -3   2   1      137.26      132.24      3.48 o 
  -2   2   1       45.97       50.93      1.47 o 
  -1   2   1      717.93      665.04      8.57 o 
   0   2   1     2944.47     2957.37     75.57 o 
   1   2   1     2703.05     2587.48     66.36 o 
   2   2   1      628.62      609.31      4.93 o 
   3   2   1      275.36      325.23      7.18 o 
   4   2   1      804.75      913.40      6.52 o 
   5   2   1      214.85      222.96      2.85 o 
   6   2   1      627.15      592.05      9.42 o 
   7   2   1     1054.37     1069.79     18.36 o 
   8   2   1       13.73       20.00      4.91 o 
   9   2   1       39.75       33.07      5.44 o 
  10   2   1        3.10        9.23      3.90 o 
  -9   3   1       64.79       63.28     12.18 o 
  -8   3   1        7.42        7.40      3.49 o 
  -7   3   1       19.71       18.86      2.78 o 
  -6   3   1      239.49      252.60      6.72 o 
  -5   3   1     1005.62     1049.46     12.59 o 
  -4   3   1       56.08       53.69      4.84 o 
  -3   3   1      316.09      297.47      3.32 o 
  -2   3   1      308.53      360.63      8.60 o 
  -1   3   1     1490.74     1674.68     27.68 o 
   0   3   1      273.47      274.52      2.58 o 
   2   3   1       44.68       53.72      1.34 o 
   3   3   1      159.88      117.10      3.96 o 
   4   3   1       44.00       63.62      3.08 o 
   5   3   1        9.87        8.55      1.37 o 
   6   3   1       10.62        9.42      1.51 o 
   7   3   1     2408.23     2317.99     41.34 o 
   8   3   1      304.14      286.92      9.96 o 
   9   3   1      101.41      105.05      5.57 o 
  10   3   1      127.39      134.98      6.23 o 
  -8   4   1      147.53      144.26      8.25 o 
  -7   4   1       33.07       39.03     11.15 o 
  -6   4   1      704.84      702.65     11.89 o 
  -5   4   1        4.85        7.90      2.14 o 
  -4   4   1      113.04      107.89      2.65 o 
  -3   4   1      197.82      212.89      7.77 o 
  -2   4   1      109.16      109.12      1.84 o 
  -1   4   1      245.17      217.34     16.60 o 
   0   4   1      741.79      835.05      6.33 o 
   1   4   1      629.00      738.00     12.62 o 
   2   4   1     1457.65     1549.88     12.12 o 
   3   4   1     2976.37     3143.55     77.71 o 
   4   4   1      168.97      176.52      3.67 o 
   5   4   1     2955.40     3079.11    116.94 o 
   6   4   1        0.28        3.89      1.99 o 
   7   4   1      386.41      394.21     11.41 o 
   8   4   1      131.35      107.73      7.24 o 
   9   4   1      102.00       93.53      6.45 o 
  10   4   1        0.02        0.22      3.55 o 
  -8   5   1        5.39        3.20      2.94 o 
  -7   5   1       39.08       45.66     13.14 o 
  -6   5   1       96.28      102.72      7.99 o 
  -5   5   1      257.62      257.17     12.59 o 
  -4   5   1       77.82       76.04      7.28 o 
  -3   5   1       36.46       37.79      1.51 o 
  -2   5   1        0.17        3.09      3.20 o 
  -1   5   1       15.33       16.22      0.81 o 
   0   5   1      104.87       81.38      2.77 o 
   1   5   1      768.88      813.99     16.60 o 
   2   5   1      650.97      614.43      7.48 o 
   3   5   1      129.35      151.53      2.31 o 
   4   5   1       42.49       43.46      2.21 o 
   5   5   1      162.58      149.66      6.06 o 
   6   5   1      737.54      720.88     14.28 o 
   7   5   1      870.85      842.33     13.23 o 
   8   5   1      203.80      206.39     10.65 o 
   9   5   1       37.11       29.55      6.20 o 
  10   5   1       11.12        8.54      3.38 o 
  -7   6   1       13.64       14.50      5.79 o 
  -6   6   1        0.74        1.36      2.35 o 
  -5   6   1      222.92      220.29      8.25 o 
  -4   6   1      622.02      615.32     14.30 o 
  -3   6   1        0.03        1.97      3.14 o 
  -2   6   1      198.56      196.19      6.05 o 
  -1   6   1      254.93      247.29      8.10 o 
   0   6   1      450.44      466.95     10.11 o 
   1   6   1      906.29      984.63     12.42 o 
   2   6   1      782.37      801.59     10.89 o 
   3   6   1       42.25       41.74      2.43 o 
   4   6   1     1003.58     1022.11     19.45 o 
   5   6   1        4.11        2.24      2.90 o 
   6   6   1      287.44      281.59      9.78 o 
   7   6   1      303.01      287.79      7.49 o 
   8   6   1       85.06       81.80      5.91 o 
   9   6   1       45.99       44.94      6.17 o 
  -6   7   1      118.68      106.00      5.84 o 
  -5   7   1       73.66       81.69      6.69 o 
  -4   7   1        2.61        3.92      3.24 o 
  -3   7   1      443.90      423.03      9.34 o 
  -2   7   1      739.56      733.23     14.23 o 
  -1   7   1        2.24        2.72      2.19 o 
   0   7   1      588.24      571.32      7.14 o 
   1   7   1      181.38      163.87      4.38 o 
   2   7   1      557.85      523.12     14.52 o 
   3   7   1        1.56        2.67      1.78 o 
   4   7   1       93.37      100.32      3.67 o 
   5   7   1      158.48      148.44      8.04 o 
   6   7   1      516.74      540.80     16.87 o 
   7   7   1        0.78        1.59      2.00 o 
   8   7   1        1.43        2.68      2.68 o 
   9   7   1       45.48       42.25      7.53 o 
  -6   8   1        1.11        2.49      1.87 o 
  -5   8   1      474.66      474.44     23.79 o 
  -4   8   1       58.67       60.04      6.55 o 
  -3   8   1        7.80        6.30      2.88 o 
  -2   8   1      212.24      190.51      9.29 o 
  -1   8   1      223.84      224.94      8.12 o 
   0   8   1        6.06        3.44      2.96 o 
   1   8   1      409.25      393.08     10.64 o 
   2   8   1       68.71       63.05      5.69 o 
   3   8   1       56.45       64.91      2.74 o 
   4   8   1       13.66       12.98      3.57 o 
   5   8   1      310.67      295.25      7.01 o 
   6   8   1        9.96        6.47      3.07 o 
   7   8   1      146.64      146.51     11.04 o 
   8   8   1       77.10       73.77      7.74 o 
  -4   9   1       27.23       23.05      8.20 o 
  -3   9   1       22.36       22.11      7.43 o 
  -2   9   1      103.50      101.06      5.44 o 
  -1   9   1       19.08       16.72      6.09 o 
   0   9   1       17.96       14.88      3.83 o 
   1   9   1      126.75      116.46      6.28 o 
   2   9   1      125.68      127.20      7.32 o 
   3   9   1       78.38       83.99      4.46 o 
   4   9   1       21.85       21.41      4.05 o 
   5   9   1       75.54       83.52      5.21 o 
   6   9   1        0.31        1.72      2.57 o 
   7   9   1       14.24       14.46      5.36 o 
  -3  10   1       37.81       31.40     12.07 o 
  -2  10   1       36.53       30.99      9.17 o 
  -1  10   1       66.49       69.61      4.76 o 
   0  10   1      159.38      166.72      9.30 o 
   1  10   1      287.00      278.80      8.91 o 
   2  10   1       20.36       16.20      6.23 o 
   3  10   1        1.98        2.16      3.32 o 
   4  10   1      181.87      169.58     12.43 o 
   5  10   1      145.79      158.65      6.88 o 
   6  10   1      219.11      242.20      8.28 o 
  -1  11   1        2.38        0.63      2.92 o 
   0  11   1      233.13      248.79      8.15 o 
   1  11   1        0.01        0.50      2.15 o 
   2  11   1      320.99      351.01     13.70 o 
   3  11   1        7.16        2.31      4.49 o 
   4  11   1       81.09       98.20     10.19 o 
  -2 -11   2       68.24       57.53      9.59 o 
  -1 -11   2       60.48       62.91      6.58 o 
  -5 -10   2       32.01       28.30      9.93 o 
  -4 -10   2       49.51       44.81      5.01 o 
  -3 -10   2        6.11        7.75      3.55 o 
  -2 -10   2       67.15       66.64      5.07 o 
  -1 -10   2      300.28      319.22     15.74 o 
   0 -10   2       38.55       36.64      4.73 o 
   1 -10   2       45.86       47.54      7.34 o 
   2 -10   2       28.90       22.67     10.54 o 
  -7  -9   2       17.09       11.35      6.60 o 
  -6  -9   2      126.81      128.06      8.48 o 
  -5  -9   2       66.72       61.40      6.08 o 
  -4  -9   2      177.03      184.19      8.13 o 
  -3  -9   2       21.22       22.76      7.20 o 
  -2  -9   2       32.64       20.89      5.31 o 
  -1  -9   2       84.21       73.46      5.44 o 
   0  -9   2      104.08      104.93      6.07 o 
   1  -9   2       46.97       47.02      6.31 o 
   2  -9   2      427.66      422.39     11.79 o 
   3  -9   2      329.58      326.92     10.85 o 
   4  -9   2        1.91        2.04      2.86 o 
  -8  -8   2      349.55      368.80     16.14 o 
  -7  -8   2      118.20      125.84      7.82 o 
  -6  -8   2       14.30       15.03      5.10 o 
  -5  -8   2        8.14        6.32      3.07 o 
  -4  -8   2        0.98        0.55      0.59 o 
  -3  -8   2        2.67        4.09      2.09 o 
  -2  -8   2      132.18      137.67      4.64 o 
  -1  -8   2      121.86      114.69      5.17 o 
   0  -8   2      422.57      395.25     11.11 o 
   1  -8   2        0.83        0.81      2.85 o 
   2  -8   2      279.22      289.64     14.38 o 
   3  -8   2       29.57       25.78      6.84 o 
   4  -8   2     1359.74     1385.96     22.03 o 
   5  -8   2      130.14      125.98     17.16 o 
  -8  -7   2        0.04        0.81      1.45 o 
  -7  -7   2      464.67      496.08     13.97 o 
  -6  -7   2       56.47       58.43      6.61 o 
  -5  -7   2        2.57        2.37      1.45 o 
  -4  -7   2      335.86      336.97      6.90 o 
  -3  -7   2       48.76       50.39      3.27 o 
  -2  -7   2      304.75      273.61      8.92 o 
  -1  -7   2      351.33      365.43      7.83 o 
   0  -7   2      248.92      246.43      7.76 o 
   1  -7   2       83.18       83.30      3.26 o 
   2  -7   2       13.43       13.76      4.43 o 
   3  -7   2      215.70      209.84      8.13 o 
   4  -7   2      499.77      533.08     10.48 o 
   5  -7   2       28.38       26.16      4.43 o 
   6  -7   2      464.23      433.10     21.27 o 
  -9  -6   2        0.32        1.64      2.17 o 
  -8  -6   2        0.67        3.53      2.43 o 
  -7  -6   2        0.52        0.82      1.71 o 
  -6  -6   2      583.49      579.37     13.70 o 
  -5  -6   2     1708.78     1742.82     31.66 o 
  -4  -6   2      258.60      262.90      7.01 o 
  -3  -6   2       38.58       38.25      3.29 o 
  -2  -6   2      601.41      599.13     11.48 o 
  -1  -6   2        5.46        2.91      1.37 o 
   0  -6   2      239.04      217.30      4.39 o 
   1  -6   2     1489.76     1550.95     17.42 o 
   2  -6   2        6.16        7.17      2.49 o 
   3  -6   2      279.88      267.86     10.53 o 
   4  -6   2       72.07       65.20     10.40 o 
   5  -6   2       51.32       44.28     12.29 o 
   6  -6   2        4.87        5.67      3.34 o 
   7  -6   2      104.47      124.27      8.91 o 
  -9  -5   2       37.15       38.81      8.47 o 
  -8  -5   2      479.67      459.77     11.83 o 
  -7  -5   2       46.15       42.87      6.06 o 
  -6  -5   2       12.02        7.98      2.53 o 
  -5  -5   2        4.72        2.91      1.57 o 
  -4  -5   2       66.61       60.35      2.59 o 
  -3  -5   2      656.86      673.71     10.70 o 
  -2  -5   2     3664.33     3899.30    146.81 o 
  -1  -5   2      392.84      353.50     11.87 o 
   0  -5   2       33.56       37.41      2.49 o 
   1  -5   2      257.58      268.03      5.57 o 
   2  -5   2      123.64      139.11      3.80 o 
   3  -5   2      264.12      254.22      6.98 o 
   4  -5   2        4.67        5.08      2.02 o 
   5  -5   2      867.92      925.72     12.50 o 
   6  -5   2      239.80      222.21      9.10 o 
   7  -5   2       33.88       30.76      7.57 o 
   8  -5   2        9.92        9.03      4.73 o 
  -9  -4   2       50.28       46.62      5.02 o 
  -8  -4   2      517.45      519.54     17.12 o 
  -7  -4   2      256.70      249.84      8.59 o 
  -6  -4   2     1554.73     1498.09     27.07 o 
  -5  -4   2      308.57      309.88      5.43 o 
  -4  -4   2      133.53      160.66      4.46 o 
  -3  -4   2      695.21      751.75      9.53 o 
  -2  -4   2       10.92       15.82      8.78 o 
  -1  -4   2      341.79      380.96      6.68 o 
   0  -4   2     2808.57     3171.93     44.77 o 
   1  -4   2       57.08       51.69      2.19 o 
   2  -4   2      371.06      362.47     10.78 o 
   3  -4   2      535.84      567.56     18.70 o 
   4  -4   2        5.82        4.69      1.67 o 
   5  -4   2     1490.00     1492.46     22.31 o 
   6  -4   2      357.16      338.27      6.35 o 
   7  -4   2      396.31      406.08     11.79 o 
   8  -4   2      135.43      136.77      9.42 o 
 -10  -3   2       24.60       19.18      8.40 o 
  -9  -3   2        6.86        5.02      3.03 o 
  -8  -3   2       64.56       47.72      6.06 o 
  -7  -3   2      401.81      353.74      8.30 o 
  -6  -3   2       48.93       46.18      3.55 o 
  -5  -3   2      869.27      863.42     13.82 o 
  -4  -3   2      379.15      389.00      5.37 o 
  -3  -3   2       24.09       37.86      2.56 o 
  -2  -3   2     1981.69     2088.11     42.92 o 
  -1  -3   2     2025.70     2185.47     56.58 o 
   0  -3   2      515.62      547.56      5.03 o 
   1  -3   2        4.24        2.76      0.77 o 
   2  -3   2       31.72       37.11      2.13 o 
   3  -3   2        4.81        2.07      1.25 o 
   4  -3   2      213.99      208.44      4.80 o 
   5  -3   2       12.41       10.42      2.50 o 
   6  -3   2      216.51      209.71      6.26 o 
   7  -3   2      389.87      374.49      8.52 o 
   8  -3   2      158.60      174.24      6.06 o 
   9  -3   2      238.17      243.82     12.65 o 
 -10  -2   2      102.19       96.20     14.90 o 
  -9  -2   2       46.88       53.88      8.87 o 
  -8  -2   2       59.69       57.33      6.07 o 
  -7  -2   2      787.19      839.97     15.63 o 
  -6  -2   2       82.87       88.57      4.35 o 
  -5  -2   2      130.11      121.28      3.51 o 
  -4  -2   2     1720.07     1850.94     19.16 o 
  -3  -2   2       89.82      122.52      3.77 o 
  -2  -2   2     1891.01     2040.37     32.26 o 
  -1  -2   2     2877.64     2933.61     43.40 o 
   0  -2   2     1155.24     1152.58      8.84 o 
   1  -2   2      490.08      445.27      4.18 o 
   2  -2   2     1010.75     1117.49     18.77 o 
   3  -2   2      190.99      257.98     12.12 o 
   4  -2   2      602.99      554.38      6.59 o 
   5  -2   2      126.28      127.23      3.79 o 
   6  -2   2     1168.01     1146.15     16.06 o 
   7  -2   2       32.49       30.44      4.96 o 
   8  -2   2       57.68       62.68      4.16 o 
   9  -2   2       34.86       27.78      6.00 o 
 -10  -1   2        2.51        2.89      3.28 o 
  -9  -1   2        5.45        2.88      1.82 o 
  -8  -1   2        0.80        2.33      1.75 o 
  -7  -1   2      292.98      260.98      9.58 o 
  -6  -1   2      475.00      423.50     10.85 o 
  -5  -1   2       60.80       58.40      2.89 o 
  -4  -1   2     1072.31     1186.51     20.07 o 
  -3  -1   2      672.22      798.47     12.28 o 
  -2  -1   2       37.52       25.59      1.16 o 
  -1  -1   2      201.70      182.88      3.32 o 
   0  -1   2       53.24       67.05      1.41 o 
   2  -1   2     1049.24     1088.03     12.42 o 
   3  -1   2      160.94      158.09      5.52 o 
   4  -1   2      239.30      266.36      4.50 o 
   5  -1   2        0.18        2.31      1.79 o 
   6  -1   2      437.96      428.12      9.73 o 
   7  -1   2      242.91      275.06      6.68 o 
   8  -1   2      222.68      230.66      5.28 o 
   9  -1   2        6.79        5.31      4.27 o 
  10  -1   2      280.64      279.99     13.38 o 
 -10   0   2      195.02      221.10     10.93 o 
  -9   0   2      101.63       87.24      6.29 o 
  -8   0   2       56.29       56.60      4.18 o 
  -7   0   2      173.91      170.77      9.24 o 
  -6   0   2       20.42       25.40      3.42 o 
  -5   0   2      307.41      314.61      5.74 o 
  -4   0   2      426.63      451.91      5.41 o 
  -3   0   2      381.87      352.54      5.71 o 
  -2   0   2      398.12      369.00      2.90 o 
  -1   0   2     1669.81     1682.97     26.31 o 
   0   0   2        2.82        1.28      0.50 o 
   1   0   2      225.33      226.44      1.66 o 
   2   0   2       22.69       21.94      1.18 o 
   3   0   2       16.37        9.11      1.47 o 
   4   0   2      337.83      390.92      5.59 o 
   5   0   2     3000.21     3046.82    144.46 o 
   6   0   2      702.78      693.13      9.44 o 
   7   0   2       23.14       24.80      3.47 o 
   8   0   2      314.26      299.51      6.94 o 
   9   0   2      234.28      235.77      9.57 o 
  10   0   2      232.63      228.05     10.70 o 
  -9   1   2        2.78        2.83      1.76 o 
  -8   1   2      335.15      348.43      9.49 o 
  -7   1   2      297.39      273.54     10.44 o 
  -6   1   2        0.08        3.64      3.27 o 
  -5   1   2       42.14       38.54      2.85 o 
  -4   1   2        0.59        1.88      1.43 o 
  -3   1   2      472.17      513.03     11.35 o 
  -2   1   2        8.33        0.08      0.86 o 
  -1   1   2      310.89      286.74      2.80 o 
   1   1   2     1145.53     1115.98     13.00 o 
   3   1   2        3.15        3.68      0.94 o 
   4   1   2      243.08      258.80      6.34 o 
   5   1   2       10.18       10.02      2.40 o 
   6   1   2      590.41      565.60      8.18 o 
   7   1   2       58.94       60.98      2.72 o 
   8   1   2      116.99      121.13      8.64 o 
   9   1   2        1.44        3.06      3.95 o 
  10   1   2        8.43       11.75      3.79 o 
  -9   2   2        5.17        5.42      4.75 o 
  -8   2   2       13.96       10.12      2.69 o 
  -7   2   2      505.33      532.23     10.31 o 
  -6   2   2     1332.30     1369.64     26.30 o 
  -5   2   2     2497.37     2621.00     60.37 o 
  -3   2   2      375.26      374.60      7.86 o 
  -1   2   2       73.03       60.15      1.24 o 
   2   2   2       24.63       19.92      3.69 o 
   3   2   2      177.11      172.06      3.44 o 
   4   2   2     2603.84     2902.08     50.60 o 
   5   2   2       37.49       39.45      1.33 o 
   6   2   2      693.34      630.74     10.39 o 
   7   2   2      528.37      503.39     10.84 o 
   8   2   2      262.07      250.19      7.79 o 
   9   2   2       26.37       26.29      7.94 o 
  10   2   2      759.61      792.32     37.85 o 
  -9   3   2      409.02      416.16     18.54 o 
  -8   3   2      212.19      215.03     11.80 o 
  -7   3   2     1267.30     1279.52     16.79 o 
  -6   3   2      174.55      176.22      6.93 o 
  -5   3   2      484.20      488.26     18.96 o 
  -4   3   2       69.15       70.60      2.81 o 
  -3   3   2     1441.97     1488.93     16.10 o 
  -2   3   2      946.40      904.00     49.42 o 
  -1   3   2      753.48      762.03     10.28 o 
   0   3   2      384.02      457.99      5.33 o 
   1   3   2        3.19        4.63      0.92 o 
   2   3   2     2093.53     2268.69     58.75 o 
   3   3   2       21.02       25.20      2.38 o 
   4   3   2     1635.46     1617.48     42.47 o 
   5   3   2      154.64      146.03      5.08 o 
   6   3   2      679.89      695.71     27.67 o 
   7   3   2      451.97      429.77     12.70 o 
   8   3   2       24.87       23.94      5.07 o 
   9   3   2        0.33        0.98      2.27 o 
  10   3   2      229.57      244.95     12.69 o 
  -8   4   2       10.09       13.33      5.54 o 
  -7   4   2      346.96      349.55     11.21 o 
  -6   4   2       39.80       36.31      5.48 o 
  -5   4   2      713.86      683.62     18.79 o 
  -4   4   2       43.33       47.78      1.80 o 
  -3   4   2       44.23       44.37      1.87 o 
  -2   4   2       86.76       94.42      3.80 o 
  -1   4   2      116.95       96.53      3.83 o 
   0   4   2      253.29      261.65      2.55 o 
   1   4   2      676.36      647.39      6.49 o 
   2   4   2     1777.80     1930.93     25.95 o 
   3   4   2      423.02      454.93     11.91 o 
   4   4   2       11.13        8.31      4.80 o 
   5   4   2      678.11      662.95     14.56 o 
   6   4   2     1053.26     1080.42     25.85 o 
   7   4   2       66.44       73.06      5.47 o 
   8   4   2       47.43       45.53      5.84 o 
   9   4   2      219.41      241.16     10.54 o 
  10   4   2       89.79       88.78      5.87 o 
  -8   5   2      356.99      372.09      9.63 o 
  -7   5   2       21.21       19.92      6.75 o 
  -6   5   2       48.65       51.00      7.34 o 
  -5   5   2       38.36       39.15      7.99 o 
  -4   5   2     1562.05     1624.45     29.82 o 
  -3   5   2       91.07       96.09      5.75 o 
  -2   5   2      333.78      367.79      8.18 o 
  -1   5   2       76.26       75.82      4.64 o 
   0   5   2     1854.78     2015.50     14.54 o 
   1   5   2     1906.02     1882.20     15.31 o 
   2   5   2     1991.44     2106.07     15.18 o 
   3   5   2     1688.72     1794.94     22.63 o 
   4   5   2       27.57       25.49      1.01 o 
   5   5   2      909.51      899.47     21.30 o 
   6   5   2       20.49       20.31      4.63 o 
   7   5   2      177.43      162.47      7.44 o 
   8   5   2       69.02       57.61      5.72 o 
   9   5   2      123.44      130.30      5.93 o 
  10   5   2        0.22        0.69      3.14 o 
  -7   6   2       10.58       11.20      5.04 o 
  -6   6   2       15.56       19.77      6.39 o 
  -5   6   2       35.72       37.36      7.64 o 
  -4   6   2      299.06      298.54     13.01 o 
  -3   6   2       14.39       12.42      5.05 o 
  -2   6   2      850.94      830.95     14.28 o 
  -1   6   2       11.89       11.27      4.55 o 
   0   6   2     1819.78     1849.19     38.60 o 
   1   6   2      199.96      166.74      4.06 o 
   2   6   2       88.47       88.69      3.09 o 
   3   6   2       28.95       35.15      3.22 o 
   4   6   2      106.70      109.24      4.94 o 
   5   6   2       16.81       18.83      4.34 o 
   6   6   2      219.63      220.46      9.55 o 
   7   6   2      114.13      108.36      5.70 o 
   8   6   2       34.25       36.91      5.89 o 
   9   6   2        0.06        1.67      2.68 o 
  -6   7   2        0.37        0.18      2.96 o 
  -5   7   2       25.69       24.68      4.66 o 
  -4   7   2       42.01       36.50      4.75 o 
  -3   7   2       43.44       42.10      6.06 o 
  -2   7   2      310.93      313.15      8.15 o 
  -1   7   2      271.22      294.64     10.26 o 
   0   7   2     1247.33     1308.07     18.63 o 
   1   7   2      265.48      257.40      5.81 o 
   2   7   2      647.78      587.13     14.68 o 
   3   7   2       26.01       26.38      2.56 o 
   4   7   2       70.70       59.55      2.38 o 
   5   7   2      237.14      235.10     10.20 o 
   6   7   2      367.03      359.66      8.68 o 
   7   7   2       92.59       89.65      5.21 o 
   8   7   2       52.38       53.29      8.39 o 
   9   7   2       49.96       49.43     12.64 o 
  -5   8   2      116.74      108.20     11.09 o 
  -4   8   2      277.54      288.07     10.34 o 
  -3   8   2      520.20      536.37     16.87 o 
  -2   8   2      311.35      308.54     13.87 o 
  -1   8   2      700.76      733.74     12.38 o 
   0   8   2       84.15       77.34      6.13 o 
   1   8   2       80.14       89.96      6.14 o 
   2   8   2       75.21       69.31      3.57 o 
   3   8   2      385.42      378.04      7.05 o 
   4   8   2       67.16       67.77      5.22 o 
   5   8   2     1119.25     1139.38     22.05 o 
   6   8   2       11.78       12.12      4.27 o 
   7   8   2        4.75        4.30      2.33 o 
   8   8   2       90.53       91.71      6.85 o 
  -4   9   2        5.11        4.73      2.81 o 
  -3   9   2       79.81       76.91      6.06 o 
  -2   9   2      137.53      141.23      8.09 o 
  -1   9   2       41.57       40.44      8.40 o 
   0   9   2       45.05       42.01      4.48 o 
   1   9   2      360.36      357.95     11.14 o 
   2   9   2        1.52        1.20      2.61 o 
   3   9   2      220.85      205.77      5.15 o 
   4   9   2        3.06        4.65      2.63 o 
   5   9   2       98.11      108.19      5.59 o 
   6   9   2      210.78      194.42      9.66 o 
   7   9   2      577.31      575.89     27.41 o 
  -3  10   2       14.50       14.80      5.09 o 
  -2  10   2      115.76      109.89      6.54 o 
  -1  10   2       17.49       14.18      4.09 o 
   0  10   2       13.08        7.45      4.59 o 
   1  10   2      189.53      189.04      6.91 o 
   2  10   2      319.63      305.07     12.16 o 
   3  10   2      596.38      621.42     28.00 o 
   4  10   2       15.44       14.68     10.55 o 
   5  10   2        3.95        4.26      3.38 o 
   6  10   2        5.88        4.03      2.29 o 
  -1  11   2       71.17       65.36      7.01 o 
   0  11   2       25.74       25.81      9.65 o 
   1  11   2       45.73       48.82      6.41 o 
   2  11   2       92.14       92.85     30.58 o 
   3  11   2      790.60      856.60     20.01 o 
   4  11   2      110.33      111.31      9.63 o 
  -5 -10   3      247.99      265.86     11.73 o 
  -4 -10   3        9.52       10.41      4.41 o 
  -3 -10   3      176.11      177.69     14.12 o 
  -2 -10   3        1.19        0.23      2.22 o 
  -1 -10   3      149.64      151.21      7.75 o 
   0 -10   3        1.05        1.55      2.73 o 
   1 -10   3      430.10      441.76     21.98 o 
   2 -10   3        7.70        9.31      4.02 o 
  -6  -9   3       13.34       15.63      6.22 o 
  -5  -9   3       10.88        8.99      5.07 o 
  -4  -9   3       41.73       42.09      4.10 o 
  -3  -9   3      107.72      113.78      6.02 o 
  -2  -9   3       29.10       32.56      5.87 o 
  -1  -9   3      135.75      138.62      7.50 o 
   0  -9   3      126.16      114.82      6.90 o 
   1  -9   3      469.26      417.17     12.76 o 
   2  -9   3       25.46       26.18      5.48 o 
   3  -9   3     1036.42     1025.86     30.23 o 
   4  -9   3      118.73      126.57     10.23 o 
  -7  -8   3      101.65       99.62      6.91 o 
  -6  -8   3      121.22      124.84      6.94 o 
  -5  -8   3       13.93       16.46      4.85 o 
  -4  -8   3        1.47        0.45      1.51 o 
  -3  -8   3        0.02        0.72      2.06 o 
  -2  -8   3      374.74      377.53      7.29 o 
  -1  -8   3      226.30      236.72      5.76 o 
   0  -8   3      126.97      126.09      5.18 o 
   1  -8   3        0.82        1.72      2.21 o 
   2  -8   3       45.21       45.01      8.60 o 
   3  -8   3      176.12      172.03      9.02 o 
   4  -8   3      498.85      492.98     21.98 o 
   5  -8   3      400.84      373.10     12.75 o 
  -8  -7   3       82.68       91.45      5.22 o 
  -7  -7   3      105.46       89.51      5.35 o 
  -6  -7   3        6.54        7.92      3.48 o 
  -5  -7   3        7.44       10.69      3.06 o 
  -4  -7   3        1.79        1.90      1.02 o 
  -3  -7   3     2032.64     2103.60     16.62 o 
  -2  -7   3      232.67      213.98     10.82 o 
  -1  -7   3       39.98       42.10      4.40 o 
   0  -7   3     1021.55     1021.79     15.47 o 
   1  -7   3      467.58      450.90      7.45 o 
   2  -7   3     1502.89     1563.87     60.93 o 
   3  -7   3       17.14       15.03      5.65 o 
   4  -7   3      329.46      338.05     12.70 o 
   5  -7   3       71.51       69.85      6.58 o 
   6  -7   3      153.16      157.90     10.01 o 
  -9  -6   3      490.41      523.86     20.97 o 
  -8  -6   3       66.30       59.13     16.87 o 
  -7  -6   3       37.87       53.25      5.12 o 
  -6  -6   3       62.83       50.54      5.92 o 
  -5  -6   3      376.73      385.79      6.95 o 
  -4  -6   3       56.29       61.07      3.21 o 
  -3  -6   3     1653.81     1677.94     21.83 o 
  -2  -6   3      693.64      701.70      9.74 o 
  -1  -6   3      891.41      887.31     15.97 o 
   0  -6   3        0.57        1.33      1.38 o 
   1  -6   3        5.92        5.22      2.50 o 
   2  -6   3      187.96      180.72      5.43 o 
   3  -6   3       72.94       70.28      3.30 o 
   4  -6   3     2563.90     2472.78     19.92 o 
   5  -6   3      111.72      105.90      7.27 o 
   6  -6   3        0.07        1.16      3.15 o 
   7  -6   3        4.35        4.50      2.21 o 
  -9  -5   3       74.03       68.04      8.20 o 
  -8  -5   3       96.05       88.36      6.09 o 
  -7  -5   3      623.29      599.88     12.47 o 
  -6  -5   3      507.79      490.36     11.49 o 
  -5  -5   3       45.70       52.57      3.92 o 
  -4  -5   3       18.72       23.28      3.17 o 
  -3  -5   3       80.25       69.29      3.04 o 
  -2  -5   3      510.11      546.60      8.65 o 
  -1  -5   3     2515.21     2570.47     36.61 o 
   0  -5   3       13.95       13.10      2.99 o 
   1  -5   3        9.93       11.46      2.78 o 
   2  -5   3       43.18       50.44      3.52 o 
   3  -5   3       29.51       28.56      3.91 o 
   4  -5   3        0.26        1.18      1.75 o 
   5  -5   3      504.13      501.12      6.98 o 
   6  -5   3      351.24      349.24     12.40 o 
   7  -5   3       76.89       68.21      7.83 o 
   8  -5   3      105.21      110.78      6.52 o 
  -9  -4   3        6.66        4.91      4.46 o 
  -8  -4   3        0.33        4.26      2.81 o 
  -7  -4   3      276.85      257.35     13.42 o 
  -6  -4   3      740.64      758.72     11.63 o 
  -5  -4   3     1585.81     1584.29     17.90 o 
  -4  -4   3      646.90      668.11      8.99 o 
  -3  -4   3       73.40       64.97      3.35 o 
  -2  -4   3      192.14      177.74      4.60 o 
  -1  -4   3      170.53      224.14      3.89 o 
   0  -4   3        0.96        4.34      1.90 o 
   1  -4   3        7.14       16.93      2.41 o 
   2  -4   3        5.49        6.48      1.97 o 
   3  -4   3        1.38        0.36      1.22 o 
   4  -4   3      176.78      177.85      4.98 o 
   5  -4   3       99.21      103.27      3.98 o 
   6  -4   3      100.14       99.58      4.92 o 
   7  -4   3      344.86      341.88      8.15 o 
   8  -4   3        0.30        1.07      1.05 o 
  -9  -3   3      418.45      409.21     11.56 o 
  -8  -3   3      415.16      428.12     20.04 o 
  -7  -3   3      476.64      432.93      6.30 o 
  -6  -3   3      341.53      325.16      6.81 o 
  -5  -3   3      395.53      378.30     11.66 o 
  -4  -3   3        4.63        3.70      1.93 o 
  -3  -3   3      398.32      459.56      5.41 o 
  -2  -3   3      448.11      396.02      5.53 o 
  -1  -3   3      307.88      353.32      4.72 o 
   0  -3   3       68.69       64.91      6.60 o 
   1  -3   3        5.30        3.95      1.91 o 
   2  -3   3      111.47      121.87      3.52 o 
   3  -3   3        1.77        1.96      1.48 o 
   4  -3   3      180.29      185.81      4.88 o 
   5  -3   3       68.50       74.39      4.62 o 
   6  -3   3       35.64       28.64      3.69 o 
   7  -3   3       20.23       20.88      3.16 o 
   8  -3   3       78.98       63.45      6.13 o 
   9  -3   3       73.19       83.16     11.02 o 
  -9  -2   3       32.31       47.28     10.82 o 
  -8  -2   3       11.69       11.13      3.19 o 
  -7  -2   3      910.31      870.74     16.60 o 
  -6  -2   3      243.64      233.13      6.96 o 
  -5  -2   3      113.80       99.32      3.88 o 
  -4  -2   3       74.20       60.17      2.96 o 
  -3  -2   3       72.40       81.50      2.65 o 
  -2  -2   3      565.80      615.71      6.11 o 
  -1  -2   3     2887.67     3116.41     71.89 o 
   0  -2   3     2445.07     2471.81     36.74 o 
   1  -2   3       72.81       91.69      1.88 o 
   2  -2   3      406.00      495.46      5.03 o 
   3  -2   3      146.17      161.62      4.65 o 
   4  -2   3       77.82       83.84      3.17 o 
   5  -2   3        2.59        4.63      1.82 o 
   6  -2   3      584.77      608.28     10.98 o 
   7  -2   3      382.34      393.82      6.29 o 
   8  -2   3       98.52      105.26      3.75 o 
   9  -2   3      129.77      133.72      8.14 o 
  -9  -1   3      549.66      575.43     14.68 o 
  -8  -1   3        7.15        6.00      2.30 o 
  -7  -1   3       15.58        9.59      3.96 o 
  -6  -1   3      150.02      138.63      4.86 o 
  -5  -1   3      142.14      131.85      3.86 o 
  -4  -1   3       14.84       13.68      3.42 o 
  -3  -1   3       69.09       70.56      2.81 o 
  -2  -1   3        3.13        1.83      1.58 o 
  -1  -1   3        0.11        0.70      0.66 o 
   0  -1   3       70.18       64.90      1.21 o 
   1  -1   3     2582.91     2705.52     69.51 o 
   3  -1   3      180.46      174.03      4.52 o 
   5  -1   3       47.36       46.46      2.60 o 
   6  -1   3        4.36        9.09      3.04 o 
   7  -1   3      325.09      290.64      9.05 o 
   8  -1   3       57.44       53.75      3.50 o 
   9  -1   3       77.42       66.13      6.12 o 
  10  -1   3      246.51      270.03     12.19 o 
  -9   0   3        9.23        7.43      3.27 o 
  -8   0   3      154.42      144.73      4.84 o 
  -7   0   3       41.51       43.45      5.01 o 
  -6   0   3     2020.40     2063.85     36.73 o 
  -5   0   3      412.47      409.69      8.34 o 
  -4   0   3      192.36      207.25      5.76 o 
  -3   0   3      261.81      280.76      4.72 o 
  -2   0   3     1060.72     1188.42      8.83 o 
   1   0   3      285.57      237.59      3.42 o 
   2   0   3      420.72      409.97      7.48 o 
   3   0   3     1326.38     1641.98     41.80 o 
   4   0   3      253.69      264.87      3.72 o 
   5   0   3      418.12      378.36      6.12 o 
   6   0   3       16.23       14.49      3.10 o 
   7   0   3      121.12      106.20      4.13 o 
   8   0   3       44.19       32.31      3.14 o 
   9   0   3      128.29      138.40     13.25 o 
  10   0   3      209.27      195.80      6.63 o 
  -9   1   3       92.43       78.80      4.65 o 
  -8   1   3       17.63       18.05      3.57 o 
  -7   1   3      209.30      213.71      6.60 o 
  -6   1   3     1599.74     1649.60     22.47 o 
  -5   1   3      103.48      109.88      4.36 o 
  -4   1   3     1191.81     1231.64     28.49 o 
  -3   1   3      360.64      346.95      5.32 o 
  -2   1   3     1076.60     1242.27     15.87 o 
  -1   1   3      985.48     1017.96      8.40 o 
   0   1   3       34.07       35.71      1.48 o 
   2   1   3       92.18       63.48      1.37 o 
   4   1   3        9.74        9.57      1.11 o 
   5   1   3      356.27      408.17      5.04 o 
   6   1   3        8.62       10.17      1.61 o 
   7   1   3     2118.54     2082.26     49.89 o 
   8   1   3       85.74       84.49      5.85 o 
   9   1   3      173.97      195.87      8.32 o 
  10   1   3      277.51      307.32      8.79 o 
  -9   2   3        0.31        1.30      2.09 o 
  -8   2   3       68.83       67.64      3.89 o 
  -7   2   3        2.18        2.58      2.74 o 
  -6   2   3      175.29      166.42      6.52 o 
  -5   2   3      453.00      424.78      8.64 o 
  -4   2   3     2436.13     2522.07     65.69 o 
  -3   2   3      413.99      411.35     22.33 o 
  -2   2   3     2169.93     2057.64     54.09 o 
  -1   2   3       15.36       11.68      1.09 o 
   1   2   3     1171.21     1145.48     16.08 o 
   2   2   3      216.15      193.20      2.92 o 
   3   2   3      222.96      224.50      4.71 o 
   4   2   3      111.44       94.73      1.90 o 
   5   2   3      308.74      307.73      4.08 o 
   6   2   3      302.33      302.15      3.78 o 
   7   2   3        7.18       10.89      3.96 o 
   8   2   3      113.82      100.80      7.97 o 
   9   2   3      419.67      400.82     11.84 o 
  10   2   3        0.83        3.09      2.21 o 
  -9   3   3       35.69       34.18     14.22 o 
  -8   3   3      471.05      491.00     21.19 o 
  -7   3   3      158.12      153.46      7.33 o 
  -6   3   3       61.84       62.45      2.97 o 
  -5   3   3      365.91      343.21     22.44 o 
  -4   3   3      349.24      350.98      5.34 o 
  -3   3   3      504.64      544.98      8.21 o 
  -2   3   3      156.14      136.44      4.73 o 
  -1   3   3       59.67       49.06      3.00 o 
   0   3   3      121.88      173.74      4.53 o 
   1   3   3        3.36        6.28      1.52 o 
   2   3   3      179.18      224.71      4.89 o 
   3   3   3     1615.58     1697.97     17.68 o 
   4   3   3      542.08      546.97     20.54 o 
   5   3   3      509.51      502.82      9.93 o 
   6   3   3      720.95      698.62     19.94 o 
   7   3   3      140.60      143.42      7.23 o 
   8   3   3      121.13      128.34      7.91 o 
   9   3   3       25.67       18.17      4.63 o 
  10   3   3       88.87      101.10      7.30 o 
  -8   4   3        2.68        1.64      2.82 o 
  -7   4   3      447.42      447.82     13.72 o 
  -6   4   3        2.09        0.93      3.54 o 
  -5   4   3     2007.24     2117.00     27.36 o 
  -4   4   3      177.49      180.64      9.70 o 
  -3   4   3      733.81      777.90     11.13 o 
  -2   4   3      323.05      365.35      6.28 o 
  -1   4   3     1101.07     1214.84     20.69 o 
   0   4   3      180.92      223.90      3.22 o 
   1   4   3      735.68      755.37      7.94 o 
   2   4   3      195.03      172.39      2.62 o 
   3   4   3      395.01      363.32      5.56 o 
   4   4   3       18.83       20.03      5.28 o 
   5   4   3     1315.68     1387.83     17.49 o 
   6   4   3       34.77       32.10      5.71 o 
   7   4   3      703.99      701.10     13.76 o 
   8   4   3      490.86      452.92     11.13 o 
   9   4   3       94.56       86.51      6.78 o 
  10   4   3      394.31      410.49     11.15 o 
  -8   5   3       53.80       63.18      9.65 o 
  -7   5   3       39.30       40.04      7.08 o 
  -6   5   3       70.23       73.32      9.57 o 
  -5   5   3        9.90       11.40      5.04 o 
  -4   5   3      616.45      589.42     13.09 o 
  -3   5   3      350.10      313.88     17.28 o 
  -2   5   3       27.72       28.68      3.89 o 
  -1   5   3     1054.63     1041.98     17.78 o 
   0   5   3      558.01      556.52      4.11 o 
   1   5   3      124.60      142.13      3.25 o 
   2   5   3      198.30      217.27      4.11 o 
   3   5   3       88.55       79.45      2.21 o 
   4   5   3        6.30        5.25      2.27 o 
   5   5   3     1214.61     1235.31     20.42 o 
   6   5   3      200.98      197.92      6.37 o 
   7   5   3        1.76        2.71      2.88 o 
   8   5   3        3.80        4.82      2.74 o 
   9   5   3        0.02        1.24      2.60 o 
  10   5   3        8.06        5.20      3.52 o 
  -7   6   3       66.25       72.29      8.88 o 
  -6   6   3      404.15      418.90     17.31 o 
  -5   6   3      133.44      129.57      9.28 o 
  -4   6   3       47.30       45.85      6.47 o 
  -3   6   3       38.18       43.53      5.92 o 
  -2   6   3     1453.04     1465.61     23.74 o 
  -1   6   3     1500.14     1528.60     18.93 o 
   0   6   3     1989.56     2076.20     25.88 o 
   1   6   3      563.66      559.29     13.80 o 
   2   6   3        6.12        4.16      1.60 o 
   3   6   3       52.65       41.25      2.85 o 
   4   6   3       66.80       56.08      4.35 o 
   5   6   3      187.01      192.25      7.78 o 
   6   6   3       13.64       16.19      6.49 o 
   7   6   3      121.77      119.87      7.15 o 
   8   6   3       10.21       10.27      4.27 o 
   9   6   3      115.00      113.73      6.84 o 
  -6   7   3      129.41      132.02     14.84 o 
  -5   7   3       73.52       76.64     16.63 o 
  -4   7   3      955.11      961.84     22.33 o 
  -3   7   3        4.46        5.31      3.51 o 
  -2   7   3       99.44      100.13      6.31 o 
  -1   7   3        9.39        7.32      3.57 o 
   0   7   3        2.67        3.89      2.73 o 
   1   7   3        1.18        2.10      1.28 o 
   2   7   3     2114.14     2088.54     24.55 o 
   3   7   3      105.69      111.68      4.66 o 
   4   7   3      299.06      289.77      5.87 o 
   5   7   3      266.01      253.59     11.62 o 
   6   7   3      256.47      230.03     14.23 o 
   7   7   3       38.62       37.75      5.25 o 
   8   7   3       29.04       28.18      5.04 o 
   9   7   3       23.98       21.70      5.25 o 
  -5   8   3       94.73      102.43      5.94 o 
  -4   8   3      203.48      197.24     12.80 o 
  -3   8   3      206.83      200.71      9.78 o 
  -2   8   3      241.56      235.16      9.15 o 
  -1   8   3      480.20      485.47     14.30 o 
   0   8   3     1227.38     1265.78     20.66 o 
   1   8   3        7.57        9.93      3.90 o 
   2   8   3      194.56      181.72      6.98 o 
   3   8   3      287.59      289.01      4.87 o 
   4   8   3       16.32       12.28      4.97 o 
   5   8   3      154.76      143.95      8.38 o 
   6   8   3       69.52       66.43      6.44 o 
   7   8   3       68.29       57.52      6.73 o 
   8   8   3       24.45       21.78      9.08 o 
  -4   9   3       24.36       23.60      7.68 o 
  -3   9   3      142.34      143.00      8.39 o 
  -2   9   3       32.63       31.37      8.41 o 
  -1   9   3      153.42      156.26      7.11 o 
   0   9   3       46.51       45.93      8.28 o 
   1   9   3      475.68      495.80     10.02 o 
   2   9   3     1051.64     1062.92     26.62 o 
   3   9   3        1.48        1.24      1.71 o 
   4   9   3        4.20        3.43      2.80 o 
   5   9   3      238.15      257.97     17.72 o 
   6   9   3       37.07       44.54      5.92 o 
   7   9   3      194.11      193.70     11.69 o 
   8   9   3      264.06      277.13     22.03 o 
  -3  10   3       21.10       22.75      4.82 o 
  -2  10   3        5.98        7.42      4.23 o 
  -1  10   3      386.79      379.93     11.56 o 
   0  10   3       90.28       86.16      6.80 o 
   1  10   3       66.14       72.13      5.52 o 
   2  10   3        0.03        0.26      1.89 o 
   3  10   3        0.09        1.38      3.67 o 
   4  10   3        2.78        4.28      3.47 o 
   5  10   3      624.97      630.07     21.91 o 
   6  10   3       62.14       59.30      9.32 o 
  -1  11   3       10.58        9.72      4.60 o 
   0  11   3       38.84       38.44      6.57 o 
   1  11   3       52.78       53.55      6.15 o 
   3  11   3        0.61       -1.25      5.99 o 
   4  11   3      113.37      104.63     14.75 o 
  -4 -10   4      115.16      129.62      8.27 o 
  -3 -10   4       54.49       50.16      9.10 o 
  -2 -10   4      169.19      185.72      9.87 o 
  -1 -10   4      102.78      104.00      5.28 o 
   0 -10   4        3.68        5.45      2.43 o 
   1 -10   4       92.17      106.50      8.43 o 
  -6  -9   4        1.33        4.82      5.09 o 
  -5  -9   4       70.24       69.65      9.43 o 
  -4  -9   4       18.07       16.10      6.16 o 
  -3  -9   4      187.82      179.78      7.93 o 
  -2  -9   4       53.77       49.95      5.73 o 
  -1  -9   4      329.91      338.95     11.33 o 
   0  -9   4        6.42        3.99      2.45 o 
   1  -9   4        3.85        5.58      3.44 o 
   2  -9   4       10.04        7.00      3.32 o 
   3  -9   4      352.49      349.77     17.23 o 
   4  -9   4        4.63        2.91      3.21 o 
  -7  -8   4        0.07        0.80      1.86 o 
  -6  -8   4      244.39      269.44      8.95 o 
  -5  -8   4      281.26      306.87     13.30 o 
  -4  -8   4      149.30      151.90      7.10 o 
  -3  -8   4        0.16        2.08      2.01 o 
  -2  -8   4       88.05       68.89      4.54 o 
  -1  -8   4      359.59      326.34      7.73 o 
   0  -8   4        7.85       11.50      3.35 o 
   1  -8   4      318.83      316.08      8.71 o 
   2  -8   4       91.07       84.36      8.40 o 
   3  -8   4      176.53      178.89      8.67 o 
   4  -8   4       82.98       81.88      7.11 o 
   5  -8   4      313.24      323.95     10.08 o 
  -8  -7   4       98.67      115.90      7.00 o 
  -7  -7   4        1.23        1.21      3.09 o 
  -6  -7   4       38.24       48.51      5.06 o 
  -5  -7   4      164.95      164.80      5.64 o 
  -4  -7   4      553.04      539.69      9.36 o 
  -3  -7   4      331.96      323.96     14.13 o 
  -2  -7   4      488.92      523.79     12.71 o 
  -1  -7   4        7.70        5.06      2.96 o 
   0  -7   4       17.03       19.94      2.58 o 
   1  -7   4       58.14       62.21      3.92 o 
   2  -7   4     1057.19     1032.62     28.19 o 
   3  -7   4      447.49      444.88      9.46 o 
   4  -7   4      515.85      503.93     20.72 o 
   5  -7   4      369.46      381.38     17.04 o 
   6  -7   4       18.76       18.16      7.15 o 
  -8  -6   4        1.14        0.07      3.48 o 
  -7  -6   4      430.89      442.83     12.50 o 
  -6  -6   4      300.44      281.56     10.12 o 
  -5  -6   4      102.24      104.22      4.12 o 
  -4  -6   4       34.01       31.66      4.50 o 
  -3  -6   4      103.01      104.71      4.16 o 
  -2  -6   4      388.71      402.11      8.38 o 
  -1  -6   4      792.43      792.07     11.93 o 
   0  -6   4     1769.12     1870.76     16.26 o 
   1  -6   4        1.27        0.82      1.90 o 
   2  -6   4      154.05      144.85      7.60 o 
   3  -6   4        0.60        1.47      1.29 o 
   4  -6   4      312.19      293.57      7.71 o 
   5  -6   4        2.98        2.55      2.64 o 
   6  -6   4      455.93      508.51     21.66 o 
   7  -6   4        1.53        1.75      2.70 o 
  -9  -5   4        1.47        2.76      2.73 o 
  -8  -5   4      606.46      582.67     20.24 o 
  -7  -5   4      127.08      129.53      7.61 o 
  -6  -5   4        9.60        7.02      2.05 o 
  -5  -5   4       77.15       84.33      4.33 o 
  -4  -5   4      768.03      768.01     11.84 o 
  -3  -5   4       66.75       72.51      4.62 o 
  -2  -5   4       11.59       14.79      3.70 o 
  -1  -5   4      314.51      306.21      9.86 o 
   0  -5   4      114.79       97.54      3.71 o 
   1  -5   4      131.16      135.04      3.94 o 
   2  -5   4     1306.19     1302.83     28.34 o 
   3  -5   4       51.18       47.31      3.64 o 
   4  -5   4       29.11       29.87      4.61 o 
   5  -5   4      288.03      265.29      7.79 o 
   6  -5   4      567.40      555.91     13.86 o 
   7  -5   4      186.17      179.68     13.78 o 
   8  -5   4      468.51      519.99     21.49 o 
  -9  -4   4       15.71       14.22      4.61 o 
  -8  -4   4      330.87      330.10     14.98 o 
  -7  -4   4       14.05       12.78      4.87 o 
  -6  -4   4        0.83        1.78      1.55 o 
  -5  -4   4       91.77       98.76      4.84 o 
  -4  -4   4      110.55      107.00      4.33 o 
  -3  -4   4      269.89      280.45      5.40 o 
  -2  -4   4      872.14      917.32     26.37 o 
  -1  -4   4     1826.55     1931.23     23.59 o 
   0  -4   4        4.57        5.44      1.62 o 
   1  -4   4       99.61      112.17      3.44 o 
   2  -4   4      297.04      301.36      9.92 o 
   3  -4   4        1.12        1.84      1.54 o 
   4  -4   4      784.77      745.15     25.29 o 
   5  -4   4      799.85      796.25     18.32 o 
   6  -4   4       77.50       67.36      4.17 o 
   7  -4   4       43.03       31.02      5.71 o 
   8  -4   4       43.57       40.71     10.52 o 
  -9  -3   4       63.33       73.98     14.79 o 
  -8  -3   4      219.16      251.15     11.53 o 
  -7  -3   4        4.25        5.28      2.10 o 
  -6  -3   4      532.35      562.25      9.10 o 
  -5  -3   4       60.38       51.92      3.06 o 
  -4  -3   4       22.91       26.70      2.35 o 
  -3  -3   4       70.96       66.63      3.59 o 
  -2  -3   4      385.12      371.41      4.59 o 
  -1  -3   4        0.41        1.71      1.43 o 
   0  -3   4      406.37      375.73      7.18 o 
   1  -3   4      113.50      149.87      4.11 o 
   2  -3   4      153.89      156.41      3.44 o 
   3  -3   4       71.63       71.21      3.56 o 
   4  -3   4       81.88       70.67      3.45 o 
   5  -3   4     2920.82     3111.51    115.42 o 
   6  -3   4       66.12       68.45      5.00 o 
   7  -3   4      618.81      643.93     10.77 o 
   8  -3   4        2.39        3.20      2.82 o 
   9  -3   4      194.70      204.62     10.00 o 
  -9  -2   4       80.35       76.95      8.01 o 
  -8  -2   4        1.14        2.95      2.38 o 
  -7  -2   4      117.77      102.11      4.89 o 
  -6  -2   4       44.36       43.55      3.36 o 
  -5  -2   4      375.15      369.22      6.00 o 
  -4  -2   4       65.18       68.78      3.21 o 
  -3  -2   4       84.24       97.05      3.02 o 
  -2  -2   4       11.88       17.07      1.62 o 
  -1  -2   4        0.48        0.57      0.86 o 
   1  -2   4      223.34      213.46      5.19 o 
   2  -2   4      275.23      222.03      4.39 o 
   3  -2   4      234.39      252.11     11.29 o 
   4  -2   4      599.51      550.76     10.66 o 
   5  -2   4       81.62       87.62      3.82 o 
   6  -2   4      581.44      529.04      9.26 o 
   7  -2   4      140.43      128.32      4.84 o 
   8  -2   4        6.88        6.74      2.38 o 
   9  -2   4      397.79      400.80     19.55 o 
  -9  -1   4      282.70      285.19     13.89 o 
  -8  -1   4        2.87        5.03      1.95 o 
  -7  -1   4     1608.34     1612.67     14.25 o 
  -6  -1   4        5.10        7.76      2.53 o 
  -5  -1   4       14.16       17.55      3.24 o 
  -4  -1   4      317.16      326.53      8.04 o 
  -3  -1   4      363.84      396.00      5.19 o 
  -2  -1   4      186.01      214.25      4.81 o 
  -1  -1   4      500.06      513.90      7.09 o 
   1  -1   4      313.85      383.31      4.10 o 
   2  -1   4     1261.95     1269.87     20.04 o 
   3  -1   4        0.84        3.28      1.31 o 
   4  -1   4      160.37      140.78      4.87 o 
   5  -1   4       56.12       58.18      2.93 o 
   6  -1   4      873.52      871.34     13.02 o 
   7  -1   4      177.92      157.55      5.28 o 
   8  -1   4      163.42      165.10      5.62 o 
   9  -1   4       90.69       90.78      9.08 o 
  -9   0   4      142.99      153.62      8.95 o 
  -8   0   4       26.33       26.87      4.43 o 
  -7   0   4      443.46      445.98      8.15 o 
  -6   0   4      416.00      396.87      7.51 o 
  -5   0   4      576.53      568.50     12.08 o 
  -4   0   4       50.78       53.22      3.07 o 
  -3   0   4      411.75      450.47     13.93 o 
  -2   0   4       93.62      103.76      2.09 o 
  -1   0   4       46.91       28.12      1.02 o 
   0   0   4     1589.63     1707.66     18.50 o 
   1   0   4       59.18       35.75      1.56 o 
   2   0   4     1671.48     1712.09     18.37 o 
   3   0   4       99.97       90.87      3.37 o 
   4   0   4      574.22      631.05      8.53 o 
   5   0   4      373.22      355.85      6.01 o 
   6   0   4      210.39      182.20      4.27 o 
   7   0   4       38.32       38.42      3.03 o 
   8   0   4      116.91      116.96      7.38 o 
   9   0   4       12.06       19.38      5.69 o 
  10   0   4       58.64       57.34      5.88 o 
  -9   1   4      143.05      147.71      4.91 o 
  -8   1   4      135.91      126.23      4.34 o 
  -7   1   4      382.44      389.40      7.94 o 
  -6   1   4      436.70      445.50      8.29 o 
  -5   1   4      116.16      115.06      4.35 o 
  -4   1   4       20.25       16.37      2.78 o 
  -3   1   4     2077.40     2154.42     16.87 o 
  -2   1   4      350.74      376.56      4.24 o 
  -1   1   4     2668.37     2890.93     74.73 o 
   2   1   4      628.66      660.81      4.45 o 
   3   1   4       51.46       79.72      1.87 o 
   4   1   4      186.11      197.94      3.30 o 
   5   1   4      201.71      214.69      4.13 o 
   6   1   4      945.19      946.37     12.27 o 
   7   1   4      207.11      197.95      4.91 o 
   8   1   4       21.03       18.09      5.72 o 
   9   1   4       44.37       49.28      6.08 o 
  10   1   4      186.81      167.45      6.46 o 
  -9   2   4        0.12        0.05      2.51 o 
  -8   2   4      377.46      385.28     16.86 o 
  -7   2   4      226.13      237.22      5.36 o 
  -6   2   4      988.14     1000.90     13.94 o 
  -5   2   4       92.77       98.87      4.28 o 
  -4   2   4        8.48        6.96      2.37 o 
  -3   2   4      176.67      192.50      6.42 o 
  -2   2   4        6.40        2.74      0.94 o 
  -1   2   4      283.76      231.43      4.12 o 
   0   2   4     1107.01     1090.01      9.08 o 
   1   2   4      990.89     1115.22      9.85 o 
   2   2   4       12.58       15.64      0.90 o 
   3   2   4        1.32        2.09      0.82 o 
   4   2   4      323.62      365.09      5.95 o 
   5   2   4     1585.79     1537.01     24.43 o 
   6   2   4       75.90       66.03      3.03 o 
   7   2   4       92.70       86.18      5.30 o 
   8   2   4        5.60        5.63      2.73 o 
   9   2   4       38.49       28.47      9.41 o 
  10   2   4       84.07       87.18      7.89 o 
  -8   3   4       36.17       42.40     11.42 o 
  -7   3   4       38.61       42.36      5.45 o 
  -6   3   4      139.39      146.47      5.35 o 
  -5   3   4       39.67       32.62      3.19 o 
  -4   3   4     2032.71     2103.22     22.88 o 
  -3   3   4       77.81       83.65      2.92 o 
  -2   3   4     3522.53     3762.29    104.33 o 
  -1   3   4       87.74       89.58      2.00 o 
   0   3   4        1.08        3.15      0.86 o 
   1   3   4      471.55      563.34      5.31 o 
   2   3   4      233.30      220.91      4.94 o 
   3   3   4      394.44      419.56      5.99 o 
   4   3   4       26.13       24.83      0.81 o 
   5   3   4       47.49       44.09      3.76 o 
   6   3   4     1624.47     1655.16     24.95 o 
   7   3   4     1408.74     1491.88     24.92 o 
   8   3   4      153.27      149.69      7.72 o 
   9   3   4      445.24      444.88     17.77 o 
  10   3   4      160.59      162.41      8.91 o 
  -8   4   4      133.68      130.62      8.35 o 
  -7   4   4      120.34      125.70      7.42 o 
  -6   4   4      277.88      274.17      9.39 o 
  -5   4   4      174.97      154.89      6.36 o 
  -4   4   4       45.92       47.19      2.68 o 
  -3   4   4     1585.70     1575.38     32.69 o 
  -2   4   4      470.41      465.25      8.65 o 
  -1   4   4     2395.71     2566.37     40.70 o 
   0   4   4      222.90      218.52      4.01 o 
   1   4   4       73.45       89.24      2.27 o 
   2   4   4      118.25      110.99      2.47 o 
   3   4   4       91.38      102.87      3.44 o 
   4   4   4      945.78      928.44     16.92 o 
   5   4   4      138.02      153.53      5.45 o 
   6   4   4       94.93       93.77      4.82 o 
   7   4   4      109.09      121.30      7.18 o 
   8   4   4      453.35      414.76      8.87 o 
   9   4   4        0.79        1.56      2.77 o 
  10   4   4      606.45      609.08     21.42 o 
  -7   5   4      494.65      518.11     14.84 o 
  -6   5   4      101.27      103.76      6.97 o 
  -5   5   4       57.84       62.88     12.35 o 
  -4   5   4      319.31      326.24      9.37 o 
  -3   5   4      329.77      303.15      9.48 o 
  -2   5   4      672.06      721.82     12.11 o 
  -1   5   4      661.68      632.66     11.24 o 
   0   5   4       10.87       15.15      1.54 o 
   1   5   4     3355.16     3496.61     92.96 o 
   2   5   4       37.59       47.25      2.13 o 
   3   5   4       13.43       10.39      1.87 o 
   4   5   4     1409.31     1467.70     11.30 o 
   5   5   4      153.94      157.85      6.20 o 
   6   5   4     1102.24     1159.31     20.25 o 
   7   5   4      785.94      784.03     14.48 o 
   8   5   4      228.02      242.36      9.20 o 
   9   5   4       20.65       21.73      6.94 o 
  10   5   4       20.79       16.49      6.47 o 
  -7   6   4       34.36       30.36      8.06 o 
  -6   6   4        8.07        8.65      4.62 o 
  -5   6   4       44.29       44.95      6.45 o 
  -4   6   4      168.61      153.08      6.77 o 
  -3   6   4       84.00       85.64      5.34 o 
  -2   6   4       58.47       61.51      5.80 o 
  -1   6   4        2.22        1.37      2.61 o 
   0   6   4        5.78        6.62      1.32 o 
   1   6   4      686.90      674.09      7.84 o 
   2   6   4      381.32      393.33      5.58 o 
   3   6   4      963.31      972.69     10.35 o 
   4   6   4      177.89      179.82      5.10 o 
   5   6   4      647.58      624.73     12.12 o 
   6   6   4      109.75      112.36      6.57 o 
   7   6   4       12.87       12.21      3.79 o 
   8   6   4      196.90      189.14      7.76 o 
   9   6   4      185.27      197.49     10.45 o 
  -6   7   4        2.27        5.25      2.95 o 
  -5   7   4       68.14       67.05      7.00 o 
  -4   7   4      382.34      392.85     15.26 o 
  -3   7   4       50.92       49.45      4.91 o 
  -2   7   4      610.13      626.90     12.80 o 
  -1   7   4      553.06      549.93     13.05 o 
   0   7   4      208.89      195.71      7.44 o 
   1   7   4      574.28      594.65      9.08 o 
   2   7   4      275.36      293.85      8.97 o 
   3   7   4        7.96       12.64      3.41 o 
   4   7   4      217.90      218.30      6.89 o 
   5   7   4       53.57       50.01      6.84 o 
   6   7   4      958.13      975.09     19.70 o 
   7   7   4       16.78       12.78      4.16 o 
   8   7   4        1.20        3.41      2.63 o 
   9   7   4       40.55       47.89      5.60 o 
  -5   8   4      166.32      158.11      8.17 o 
  -4   8   4      195.41      191.11     10.32 o 
  -3   8   4      227.19      219.88      9.84 o 
  -2   8   4      131.95      137.15      9.65 o 
  -1   8   4       90.16       84.42      5.86 o 
   0   8   4      637.96      624.65     11.15 o 
   1   8   4       55.02       59.23      4.46 o 
   2   8   4      236.46      223.39     11.22 o 
   3   8   4      169.55      156.26      4.91 o 
   4   8   4       78.94       76.47      4.27 o 
   5   8   4        8.85       12.04      3.74 o 
   6   8   4      133.32      140.21      6.59 o 
   7   8   4        0.05        1.07      1.92 o 
   8   8   4       37.29       37.24      5.44 o 
  -4   9   4        8.49       10.06      7.58 o 
  -3   9   4       84.81       88.08      6.31 o 
  -2   9   4      144.47      146.98      7.04 o 
  -1   9   4      239.26      237.00      8.02 o 
   0   9   4        0.29        1.42      1.83 o 
   1   9   4      145.61      161.03      8.07 o 
   2   9   4       39.46       40.82      4.42 o 
   3   9   4       63.63       67.85      7.81 o 
   4   9   4       79.31       81.81      4.43 o 
   5   9   4      103.91      100.42      4.76 o 
   6   9   4        2.21        2.38      3.58 o 
   7   9   4       34.19       28.02      9.65 o 
  -3  10   4       47.98       48.95      8.70 o 
  -2  10   4      113.05      101.34      8.38 o 
  -1  10   4       76.46       74.54      7.02 o 
   0  10   4       82.76       89.45      8.17 o 
   1  10   4       28.52       26.11      5.09 o 
   2  10   4       26.85       22.49      5.18 o 
   3  10   4      449.69      476.86     29.24 o 
   4  10   4       52.63       58.22      5.95 o 
   5  10   4      182.67      192.65     10.84 o 
   6  10   4       10.26       13.24      7.42 o 
   0  11   4       49.96       49.14      8.00 o 
   1  11   4      154.51      155.41      9.63 o 
   2  11   4       23.47       20.85      9.47 o 
   3  11   4       56.33       69.77      8.74 o 
   4  11   4       40.89       31.57     18.06 o 
  -3 -10   5      598.90      659.54     35.68 o 
  -2 -10   5      214.15      223.17     12.45 o 
  -1 -10   5        7.82       10.65      3.74 o 
   0 -10   5       73.81       79.10      7.43 o 
   1 -10   5        0.76        1.62      2.60 o 
  -5  -9   5       26.69       30.13      9.94 o 
  -4  -9   5        6.34        4.40      3.33 o 
  -3  -9   5       32.61       33.51      4.10 o 
  -2  -9   5       11.56        8.28      2.93 o 
  -1  -9   5       83.61       85.63      3.92 o 
   0  -9   5       14.37       15.32      4.51 o 
   1  -9   5       21.67       17.36      7.96 o 
   2  -9   5       14.18       15.56      5.60 o 
   3  -9   5       71.34       76.98      7.71 o 
  -6  -8   5      367.57      372.68     18.00 o 
  -5  -8   5       59.67       63.69      6.36 o 
  -4  -8   5       54.52       61.27      3.88 o 
  -3  -8   5       61.99       67.78      4.09 o 
  -2  -8   5      402.50      394.63     10.78 o 
  -1  -8   5        2.10        1.62      1.32 o 
   0  -8   5       58.77       56.14      4.01 o 
   1  -8   5      130.20      130.17      5.68 o 
   2  -8   5        1.50        2.14      3.32 o 
   3  -8   5      487.58      488.87     20.78 o 
   4  -8   5      100.64       97.32      7.22 o 
   5  -8   5       38.78       27.79     11.62 o 
  -7  -7   5       44.63       40.08      9.15 o 
  -6  -7   5       13.60       14.43      4.49 o 
  -5  -7   5        1.59        2.11      1.31 o 
  -4  -7   5       65.44       66.50      4.20 o 
  -3  -7   5        2.75        3.37      2.03 o 
  -2  -7   5     1191.55     1149.50     14.20 o 
  -1  -7   5      702.45      663.16      8.85 o 
   0  -7   5        3.19        5.27      2.89 o 
   1  -7   5       16.71       18.28      4.77 o 
   2  -7   5       44.88       44.77      6.49 o 
   3  -7   5       14.61       17.44      5.57 o 
   4  -7   5       94.43       91.89      8.20 o 
   5  -7   5      786.77      816.05     34.85 o 
   6  -7   5       17.57       15.28      9.10 o 
  -8  -6   5        0.30       -0.08      2.91 o 
  -7  -6   5       31.98       30.83      8.38 o 
  -6  -6   5      430.24      421.67     10.97 o 
  -5  -6   5        3.86        3.06      2.08 o 
  -4  -6   5        3.97        5.12      2.26 o 
  -3  -6   5        3.26        5.26      2.79 o 
  -2  -6   5      187.63      187.26      5.75 o 
  -1  -6   5      151.59      137.59      6.04 o 
   0  -6   5     1690.19     1716.16     22.53 o 
   1  -6   5      130.50      144.85      5.52 o 
   2  -6   5       86.74       76.05      5.54 o 
   3  -6   5        0.58        0.31      1.38 o 
   4  -6   5       10.81        9.46      3.39 o 
   5  -6   5       32.10       28.94      6.46 o 
   6  -6   5      111.81      109.51      7.74 o 
   7  -6   5       80.28       82.23      6.17 o 
  -8  -5   5      217.16      243.28     12.45 o 
  -7  -5   5       46.25       51.75      6.87 o 
  -6  -5   5      194.33      193.33      5.62 o 
  -5  -5   5       79.03       78.87      3.69 o 
  -4  -5   5     2185.74     2257.31     30.64 o 
  -3  -5   5     1070.77     1121.89     17.27 o 
  -2  -5   5      469.32      475.44     22.81 o 
  -1  -5   5       28.15       31.35      5.65 o 
   0  -5   5       72.06       79.02      3.97 o 
   1  -5   5       39.80       44.07      4.55 o 
   2  -5   5      579.23      593.35      8.15 o 
   3  -5   5      744.11      735.31     13.73 o 
   4  -5   5     1055.07     1101.27     18.35 o 
   5  -5   5       34.30       34.10      3.71 o 
   6  -5   5        5.73        3.74      1.95 o 
   7  -5   5      221.84      232.83      8.84 o 
  -9  -4   5      160.54      169.90      9.53 o 
  -8  -4   5      136.73      147.87      7.12 o 
  -7  -4   5      144.69      155.22      5.15 o 
  -6  -4   5      144.86      134.00      4.99 o 
  -5  -4   5      814.24      776.38     19.85 o 
  -4  -4   5       58.18       62.76      3.83 o 
  -3  -4   5      343.80      340.11      5.67 o 
  -2  -4   5      257.54      238.61      4.79 o 
  -1  -4   5     3296.82     3326.18     66.94 o 
   0  -4   5      192.70      157.86      4.02 o 
   1  -4   5     1533.33     1582.92     19.28 o 
   2  -4   5      157.32      153.43      4.41 o 
   3  -4   5       63.11       61.21      3.22 o 
   4  -4   5     1188.58     1231.45     26.00 o 
   5  -4   5      407.51      429.98     13.79 o 
   6  -4   5       24.32       30.64      4.41 o 
   7  -4   5       14.73       17.92      6.01 o 
   8  -4   5      120.19      141.60      8.85 o 
  -9  -3   5       32.84       30.63      6.44 o 
  -8  -3   5       90.36       83.49      4.99 o 
  -7  -3   5      148.29      143.25      4.07 o 
  -6  -3   5      526.46      490.80     10.28 o 
  -5  -3   5      313.53      303.01      5.94 o 
  -4  -3   5      221.22      222.48      4.43 o 
  -3  -3   5      408.56      403.70      9.82 o 
  -2  -3   5      546.89      588.17      8.06 o 
  -1  -3   5     1988.20     2313.55     58.15 o 
   0  -3   5     2190.72     2359.86     20.50 o 
   1  -3   5     2765.52     2880.72     49.02 o 
   2  -3   5       54.14       64.78      3.38 o 
   3  -3   5     1415.11     1412.45     17.59 o 
   4  -3   5        6.74        7.67      2.47 o 
   5  -3   5       52.78       43.37      3.15 o 
   6  -3   5        8.16        9.13      2.30 o 
   7  -3   5      689.93      654.95     15.96 o 
   8  -3   5      164.40      168.00      7.62 o 
   9  -3   5      300.41      305.77     19.97 o 
  -9  -2   5       14.60       12.02      4.40 o 
  -8  -2   5      402.71      393.52      9.22 o 
  -7  -2   5      253.73      265.24      7.50 o 
  -6  -2   5      149.55      133.99      5.47 o 
  -5  -2   5        4.82        6.24      2.19 o 
  -4  -2   5       31.27       24.79      3.12 o 
  -3  -2   5       70.12       84.81      3.24 o 
  -2  -2   5       54.35       54.21      2.27 o 
  -1  -2   5      306.36      321.67      3.52 o 
   0  -2   5      527.66      591.59      4.81 o 
   1  -2   5      443.43      440.88      7.01 o 
   2  -2   5      424.80      445.36     22.47 o 
   3  -2   5     2823.10     3033.38     29.68 o 
   4  -2   5      290.84      267.52     10.77 o 
   5  -2   5     1526.87     1612.16     17.62 o 
   6  -2   5      147.19      133.01      6.60 o 
   7  -2   5        1.46        3.10      1.97 o 
   8  -2   5       90.38       77.29      4.20 o 
   9  -2   5      186.83      220.27     11.92 o 
  -9  -1   5      238.96      254.98      7.30 o 
  -8  -1   5        4.18        2.16      2.32 o 
  -7  -1   5      236.14      239.15      5.33 o 
  -6  -1   5       38.54       34.47      3.96 o 
  -5  -1   5      600.97      601.94      8.33 o 
  -4  -1   5       76.78       73.30      2.96 o 
  -3  -1   5       73.88       57.55      2.73 o 
  -2  -1   5       13.45       14.33      1.73 o 
  -1  -1   5      137.83      158.99      2.91 o 
   0  -1   5     1824.72     1853.95     33.63 o 
   1  -1   5      224.75      262.10      4.72 o 
   2  -1   5       27.30       22.50      1.84 o 
   3  -1   5      329.39      379.05      8.46 o 
   4  -1   5        0.69        0.82      1.21 o 
   5  -1   5       42.45       36.00      3.25 o 
   6  -1   5      871.86      885.70     14.61 o 
   7  -1   5       87.42       76.80      3.79 o 
   8  -1   5      150.84      181.71      5.33 o 
   9  -1   5      249.68      280.57      8.98 o 
  -9   0   5      127.48      125.83      6.75 o 
  -8   0   5      122.75      129.97      5.41 o 
  -7   0   5      118.85      109.53      4.76 o 
  -6   0   5      201.80      201.32      7.28 o 
  -5   0   5      986.27      975.17     12.85 o 
  -4   0   5      297.43      321.32      7.24 o 
  -3   0   5      174.33      164.48      3.65 o 
  -2   0   5     1463.01     1605.59     25.18 o 
  -1   0   5        0.42        1.15      0.53 o 
   0   0   5      836.70      917.15     10.07 o 
   1   0   5       26.88       25.43      1.04 o 
   2   0   5      405.21      359.21      4.07 o 
   3   0   5       89.56      119.09      3.34 o 
   4   0   5     2566.22     2572.92     24.89 o 
   5   0   5      211.22      221.11      4.71 o 
   6   0   5        0.00        0.46      1.14 o 
   7   0   5      285.65      266.77      9.46 o 
   8   0   5      224.16      224.28      8.56 o 
   9   0   5       50.35       50.50      6.40 o 
  10   0   5      223.58      243.87     11.44 o 
  -9   1   5      509.87      541.04     21.44 o 
  -8   1   5       24.88       19.61      3.68 o 
  -7   1   5       65.46       61.59      4.10 o 
  -6   1   5       44.35       36.68      3.59 o 
  -5   1   5       72.10       71.56      3.61 o 
  -4   1   5       31.38       29.51      3.55 o 
  -3   1   5     1484.87     1574.08     12.44 o 
  -2   1   5      402.90      405.75      4.87 o 
  -1   1   5       42.52       31.17      1.14 o 
   0   1   5      268.65      240.15      2.02 o 
   1   1   5       14.69        9.88      2.58 o 
   2   1   5       32.08       33.64      1.53 o 
   3   1   5      730.85      709.98      8.63 o 
   4   1   5      806.48      869.75     14.68 o 
   5   1   5      543.76      508.22      7.32 o 
   6   1   5      695.67      724.82      9.74 o 
   7   1   5        0.09        1.63      1.00 o 
   8   1   5       24.24       27.25      6.32 o 
   9   1   5        0.29        1.98      2.84 o 
  10   1   5      112.38      118.19      8.48 o 
  -8   2   5       54.94       56.40      5.53 o 
  -7   2   5        0.20       -0.11      1.66 o 
  -6   2   5     1312.55     1364.78     17.85 o 
  -5   2   5      308.80      326.88      7.58 o 
  -4   2   5       82.32       97.05      3.90 o 
  -3   2   5      600.81      664.24     20.53 o 
  -2   2   5      762.66      866.96     21.48 o 
  -1   2   5       14.41       20.07      1.49 o 
   0   2   5     2145.66     2313.00     34.70 o 
   1   2   5     1014.60     1169.96     11.07 o 
   2   2   5      667.19      673.25     11.39 o 
   3   2   5        6.31        6.57      1.59 o 
   4   2   5      852.32      933.58     15.80 o 
   5   2   5       38.04       30.34      1.52 o 
   6   2   5      250.70      253.64      4.33 o 
   7   2   5       14.77       12.26      3.64 o 
   8   2   5      250.88      256.49      9.36 o 
   9   2   5      544.88      565.22     21.12 o 
  10   2   5       20.60       16.69      6.32 o 
  -8   3   5      361.71      366.39     18.84 o 
  -7   3   5      162.66      165.49      6.86 o 
  -6   3   5      625.92      653.77     17.31 o 
  -5   3   5      166.40      165.92      5.80 o 
  -4   3   5     1307.50     1384.94     29.57 o 
  -3   3   5      540.19      576.92      9.68 o 
  -2   3   5     1423.06     1518.44     22.73 o 
  -1   3   5       24.93       24.92      2.14 o 
   0   3   5       54.70       45.96      3.13 o 
   1   3   5        4.03        4.31      1.52 o 
   2   3   5        0.72        1.07      0.92 o 
   3   3   5      409.91      398.81     12.95 o 
   4   3   5      110.57      102.35      2.40 o 
   5   3   5      275.31      282.74      8.63 o 
   6   3   5       34.89       38.22      4.99 o 
   7   3   5      405.74      363.04     31.18 o 
   8   3   5       52.81       48.44      6.41 o 
   9   3   5      343.95      364.26     16.70 o 
  10   3   5       13.35       15.15      5.74 o 
  -8   4   5      330.71      334.30     16.30 o 
  -7   4   5      111.35      118.47      6.92 o 
  -5   4   5       10.29       11.17      5.03 o 
  -4   4   5       10.85       13.47      3.53 o 
  -3   4   5      134.73      122.02      4.03 o 
  -2   4   5       52.83       41.53      1.80 o 
  -1   4   5      650.76      677.71     11.24 o 
   1   4   5      299.33      294.97     11.07 o 
   2   4   5      562.77      591.06      8.55 o 
   3   4   5      725.84      725.80      9.49 o 
   4   4   5       48.58       51.66      1.56 o 
   5   4   5     1444.21     1488.77     21.94 o 
   6   4   5     1041.94     1030.94     18.84 o 
   7   4   5     1772.43     1831.19     24.51 o 
   8   4   5       71.07       69.15      6.29 o 
   9   4   5       11.99       14.07      5.19 o 
  10   4   5       24.21       27.14      6.54 o 
  -7   5   5       57.47       54.80      7.68 o 
  -6   5   5        2.27        1.89      3.39 o 
  -5   5   5      442.10      442.49     10.08 o 
  -4   5   5       21.03       24.53      4.89 o 
  -3   5   5      268.57      282.53     10.09 o 
  -2   5   5       39.41       35.15      4.72 o 
  -1   5   5       14.25       12.36      0.93 o 
   0   5   5      368.77      345.09      4.65 o 
   1   5   5      343.28      313.81      5.51 o 
   2   5   5      946.99     1002.05     32.58 o 
   3   5   5       52.00       60.59      2.78 o 
   4   5   5       68.22       57.96      2.50 o 
   5   5   5      192.36      175.27      7.40 o 
   6   5   5      184.29      177.55      6.20 o 
   7   5   5      318.54      314.80      8.27 o 
   8   5   5       62.90       64.80      6.58 o 
   9   5   5       51.05       55.35      7.64 o 
  10   5   5       56.65       60.64      8.38 o 
  -7   6   5       62.43       63.33      7.41 o 
  -6   6   5        4.34        5.38      2.22 o 
  -5   6   5        0.18       -0.07      3.38 o 
  -4   6   5       12.71       10.80      4.09 o 
  -3   6   5      824.06      837.57     18.68 o 
  -2   6   5       14.25       19.73      6.31 o 
  -1   6   5     1245.00     1319.81     18.18 o 
   0   6   5       89.25       84.56      3.14 o 
   1   6   5        0.15        0.62      0.72 o 
   2   6   5      284.71      282.30      7.15 o 
   3   6   5      375.04      379.36      7.10 o 
   4   6   5       22.78       17.91      2.72 o 
   5   6   5     1502.17     1577.39     39.24 o 
   6   6   5      321.52      301.94      8.42 o 
   7   6   5      143.82      148.78      7.47 o 
   8   6   5       81.92       80.86      5.43 o 
   9   6   5        0.03        1.53      2.10 o 
  -6   7   5      349.69      359.79      9.60 o 
  -5   7   5       50.93       51.87      7.48 o 
  -4   7   5       24.24       27.00      5.22 o 
  -3   7   5       32.57       34.70     11.74 o 
  -2   7   5        0.01        0.41      3.24 o 
  -1   7   5      790.00      778.44     16.40 o 
   0   7   5     1256.74     1251.66     24.43 o 
   1   7   5     2553.34     2695.71     34.09 o 
   2   7   5       18.58       15.56      2.29 o 
   3   7   5      620.05      642.80     12.83 o 
   4   7   5      122.70      121.64      6.18 o 
   5   7   5       44.89       47.99      4.92 o 
   6   7   5      145.25      143.69      7.12 o 
   7   7   5      401.87      401.41     12.16 o 
   8   7   5        0.93        2.21      3.52 o 
   9   7   5        0.38        0.93      2.14 o 
  -5   8   5      120.13      113.78      6.85 o 
  -4   8   5      206.62      217.92     10.28 o 
  -3   8   5       65.15       66.96     13.31 o 
  -2   8   5       22.79       21.88      4.95 o 
  -1   8   5      206.90      201.24      9.81 o 
   0   8   5       46.61       44.77      4.66 o 
   1   8   5       11.14       13.38      4.16 o 
   2   8   5      221.46      222.30     10.41 o 
   3   8   5      212.06      188.63      5.19 o 
   4   8   5       87.49       97.26      6.54 o 
   5   8   5      178.91      182.45      7.98 o 
   6   8   5        2.38        2.78      2.80 o 
   7   8   5      192.98      199.68     11.37 o 
   8   8   5        7.03        8.44      3.05 o 
  -4   9   5      142.60      132.36      9.40 o 
  -3   9   5       58.05       54.86     12.75 o 
  -2   9   5      316.42      327.65     14.89 o 
  -1   9   5       96.74      101.55      6.62 o 
   0   9   5      443.61      436.66     16.35 o 
   1   9   5       33.35       30.07      4.03 o 
   2   9   5      117.68      120.13      4.84 o 
   3   9   5       44.44       36.58      5.48 o 
   4   9   5      124.50      125.47      7.91 o 
   5   9   5       45.05       43.32      4.82 o 
   6   9   5     1168.22     1210.30     67.73 o 
   7   9   5        9.16        7.95      3.06 o 
  -2  10   5      237.83      237.17     11.35 o 
  -1  10   5        0.46        0.77      2.04 o 
   0  10   5        0.42        1.47      2.93 o 
   1  10   5      398.86      401.66     21.07 o 
   2  10   5        9.15        9.49      5.39 o 
   3  10   5       22.23       23.22      6.61 o 
   5  10   5       88.60       81.06     14.34 o 
   6  10   5      199.97      237.28     11.64 o 
   0  11   5        3.87        3.14      3.09 o 
   1  11   5      144.33      147.31      6.87 o 
   2  11   5      217.20      215.27     13.46 o 
   3  11   5      358.36      368.41     13.11 o 
   4  11   5      198.08      202.71     14.57 o 
  -4  -9   6       55.26       54.14     22.23 o 
  -3  -9   6      221.58      229.76      9.99 o 
  -2  -9   6      151.66      143.74      7.61 o 
  -1  -9   6       53.73       56.27      5.20 o 
   0  -9   6       25.19       23.57      5.47 o 
   1  -9   6       11.73        8.61      4.05 o 
   2  -9   6      109.90      101.11      5.52 o 
  -6  -8   6      162.52      178.08      9.91 o 
  -5  -8   6        0.65        1.92      2.86 o 
  -4  -8   6      212.14      218.45      9.05 o 
  -3  -8   6      104.10      106.16      4.45 o 
  -2  -8   6       23.75       32.14      4.67 o 
  -1  -8   6      222.16      235.42      6.56 o 
   0  -8   6        0.26        1.25      1.79 o 
   1  -8   6      160.92      141.29      4.85 o 
   2  -8   6       29.68       27.78      6.09 o 
   3  -8   6       69.68       58.74     14.77 o 
   4  -8   6      203.68      182.30      9.09 o 
  -7  -7   6        3.63        4.59      3.26 o 
  -6  -7   6      101.45      113.97      9.38 o 
  -5  -7   6      194.60      186.64      5.98 o 
  -4  -7   6       18.03       18.30      2.87 o 
  -3  -7   6       78.51       68.06      3.90 o 
  -2  -7   6      228.37      209.63      6.70 o 
  -1  -7   6      169.63      169.83      5.59 o 
   0  -7   6       31.17       32.95      6.19 o 
   1  -7   6      729.18      667.14     13.48 o 
   2  -7   6        0.00        0.96      1.59 o 
   3  -7   6      233.32      206.22      9.14 o 
   4  -7   6      237.39      242.80     11.91 o 
   5  -7   6      225.60      211.72     11.67 o 
  -7  -6   6       93.30       96.21      8.19 o 
  -6  -6   6      215.09      214.24      7.76 o 
  -5  -6   6      184.38      177.55      6.79 o 
  -4  -6   6      216.38      208.64      6.26 o 
  -3  -6   6       60.72       63.69      4.08 o 
  -2  -6   6      837.59      826.79     28.50 o 
  -1  -6   6       88.36       94.36      6.22 o 
   0  -6   6        4.13        4.50      1.97 o 
   1  -6   6       38.98       36.71      4.23 o 
   2  -6   6      234.06      203.52      7.04 o 
   3  -6   6      664.79      652.22     10.87 o 
   4  -6   6      523.35      522.42     19.89 o 
   5  -6   6        0.52        1.89      2.64 o 
   6  -6   6        2.49        3.27      3.03 o 
  -8  -5   6      123.90      134.85      7.02 o 
  -7  -5   6      286.22      265.76     12.52 o 
  -6  -5   6       37.81       38.35      3.53 o 
  -5  -5   6      161.76      150.27      5.14 o 
  -4  -5   6      431.37      441.55      8.28 o 
  -3  -5   6      924.84      928.93     17.77 o 
  -2  -5   6     1763.43     1794.85     31.54 o 
  -1  -5   6        0.21        4.72      2.55 o 
   0  -5   6     1351.11     1323.92     31.52 o 
   1  -5   6      753.23      727.17     12.73 o 
   2  -5   6      449.05      407.47     10.03 o 
   3  -5   6      139.12      133.97      6.02 o 
   4  -5   6        8.29        7.27      2.71 o 
   5  -5   6       20.83       19.12      5.46 o 
   6  -5   6      274.49      267.35      6.85 o 
   7  -5   6       27.54       43.34     11.34 o 
  -8  -4   6       62.64       52.47      8.19 o 
  -7  -4   6      272.58      249.59      6.48 o 
  -6  -4   6      664.82      602.29     16.14 o 
  -5  -4   6      697.03      680.30     10.23 o 
  -4  -4   6       72.10       70.56      3.25 o 
  -3  -4   6      169.44      168.09      5.58 o 
  -2  -4   6      359.72      367.12      6.42 o 
  -1  -4   6     1004.40     1000.01     16.18 o 
   0  -4   6     1020.27     1104.35     30.26 o 
   1  -4   6      257.77      267.52      5.61 o 
   2  -4   6       54.56       48.50      3.51 o 
   3  -4   6      344.99      344.12      6.48 o 
   4  -4   6      780.26      776.23     12.88 o 
   5  -4   6        1.70        3.00      1.75 o 
   6  -4   6      752.35      781.97     23.82 o 
   7  -4   6       33.59       28.02      6.57 o 
   8  -4   6       32.71       19.20      5.32 o 
  -8  -3   6      264.12      268.56      9.33 o 
  -7  -3   6       68.83       58.52      5.96 o 
  -6  -3   6       22.69       23.65      4.34 o 
  -5  -3   6      381.66      397.04      8.01 o 
  -4  -3   6     1059.13     1075.70     16.12 o 
  -3  -3   6      628.53      619.39     10.65 o 
  -2  -3   6      304.67      307.35      6.17 o 
  -1  -3   6       91.11       86.47      3.22 o 
   0  -3   6      384.82      416.38      7.09 o 
   1  -3   6     1476.85     1558.35     18.76 o 
   2  -3   6     1243.33     1340.67     17.02 o 
   3  -3   6      534.67      518.19      7.18 o 
   4  -3   6        0.04        1.98      2.34 o 
   5  -3   6      127.89      152.11     15.39 o 
   6  -3   6        8.15        6.68      1.95 o 
   7  -3   6        0.14        0.52      1.38 o 
   8  -3   6      150.36      160.10      5.48 o 
  -9  -2   6       15.30       10.27      3.83 o 
  -8  -2   6      304.90      304.75      7.25 o 
  -7  -2   6       17.76       18.80      4.47 o 
  -6  -2   6      781.28      809.52      9.91 o 
  -5  -2   6      684.25      685.56     10.64 o 
  -4  -2   6       64.49       60.91      3.50 o 
  -3  -2   6      323.42      332.07      6.75 o 
  -2  -2   6      293.47      314.34      4.68 o 
  -1  -2   6      283.33      263.84      3.21 o 
   0  -2   6      198.76      184.26      4.97 o 
   1  -2   6       11.36       24.33      1.38 o 
   2  -2   6        0.06        1.42      1.27 o 
   3  -2   6       24.59       39.04      2.75 o 
   4  -2   6      423.96      428.79      7.39 o 
   5  -2   6     1325.31     1371.52     24.84 o 
   6  -2   6        2.71        4.80      2.34 o 
   7  -2   6       94.86      102.56      4.99 o 
   8  -2   6       11.70        9.92      2.85 o 
   9  -2   6       75.75       72.40      8.78 o 
  -9  -1   6       42.76       37.08      4.94 o 
  -8  -1   6       29.86       25.87      3.56 o 
  -7  -1   6       24.99       29.87      5.11 o 
  -6  -1   6      209.23      203.28      6.35 o 
  -5  -1   6      712.38      706.52     10.75 o 
  -4  -1   6      648.34      615.77      8.22 o 
  -3  -1   6      561.72      634.94     13.37 o 
  -2  -1   6      284.98      261.67      3.23 o 
  -1  -1   6      593.36      624.02      6.57 o 
   0  -1   6     2392.65     2503.61     30.05 o 
   1  -1   6     1403.51     1420.76     19.60 o 
   2  -1   6     1175.99     1256.08     11.91 o 
   3  -1   6     1725.27     1753.62     22.08 o 
   4  -1   6      281.34      285.43      5.48 o 
   5  -1   6        0.00        2.51      2.31 o 
   6  -1   6     1408.58     1405.60     20.40 o 
   7  -1   6       42.87       41.91      4.89 o 
   8  -1   6      286.86      267.98      6.55 o 
   9  -1   6       56.58       49.52      5.28 o 
  -9   0   6      160.06      169.50      7.63 o 
  -8   0   6        5.32        6.17      2.64 o 
  -7   0   6      288.22      280.61      8.20 o 
  -6   0   6       32.33       30.59      4.40 o 
  -5   0   6      226.62      210.24      6.22 o 
  -4   0   6      410.46      411.16      6.22 o 
  -3   0   6      328.05      360.30     14.16 o 
  -2   0   6     1410.15     1430.29     16.13 o 
  -1   0   6      824.54      859.27      7.31 o 
   0   0   6       99.82      126.94      4.50 o 
   1   0   6      867.20      943.29     13.47 o 
   2   0   6     2764.14     2872.20    124.76 o 
   3   0   6     1522.28     1698.83     24.93 o 
   4   0   6     2669.25     2609.32    124.93 o 
   5   0   6      315.19      342.46      9.38 o 
   6   0   6        0.89        2.77      1.82 o 
   7   0   6      410.15      432.07      6.55 o 
   8   0   6       45.86       38.85      5.00 o 
   9   0   6       35.76       33.55      7.67 o 
  -8   1   6        0.08        0.91      1.61 o 
  -7   1   6      637.17      653.80     13.10 o 
  -6   1   6      150.78      142.40      4.88 o 
  -5   1   6      195.32      185.66      4.93 o 
  -4   1   6        2.09        3.73      1.63 o 
  -3   1   6       86.17       97.59      5.42 o 
  -2   1   6      138.07      131.89      3.64 o 
  -1   1   6       71.52       63.71      1.78 o 
   0   1   6       97.38       77.31      1.80 o 
   1   1   6       36.60       38.14      1.08 o 
   2   1   6      583.12      572.11      4.88 o 
   3   1   6       29.26       29.82      1.94 o 
   4   1   6      409.46      483.50     19.61 o 
   5   1   6      336.08      317.21      4.93 o 
   6   1   6      871.51      866.56     12.75 o 
   7   1   6      958.85      911.53     33.17 o 
   8   1   6       40.39       43.28      5.21 o 
   9   1   6       21.23       17.66      7.50 o 
  10   1   6       35.05       36.33      5.33 o 
  -8   2   6       90.05       85.18      6.73 o 
  -7   2   6      159.24      163.38      5.15 o 
  -6   2   6      126.50      125.63      4.96 o 
  -5   2   6       80.44       81.25      4.34 o 
  -4   2   6      136.65      142.60      5.05 o 
  -3   2   6      533.41      567.64     11.46 o 
  -2   2   6        2.99        3.64      1.45 o 
  -1   2   6     3015.28     3391.71     71.34 o 
   0   2   6      237.84      266.05      2.96 o 
   1   2   6        0.29        1.92      1.05 o 
   2   2   6       30.66       27.89      1.34 o 
   3   2   6        0.57        3.53      1.18 o 
   4   2   6       60.23       63.05      2.49 o 
   5   2   6       43.13       40.30      2.26 o 
   6   2   6       81.81       78.90      3.08 o 
   7   2   6      448.64      411.90      8.49 o 
   8   2   6      475.17      454.42     14.62 o 
   9   2   6       91.83       85.65      5.46 o 
  10   2   6      506.95      492.54     19.67 o 
  -8   3   6      342.87      363.09     10.09 o 
  -7   3   6      269.75      276.13     14.91 o 
  -6   3   6        6.48        8.01      2.40 o 
  -5   3   6      350.10      370.24      9.32 o 
  -4   3   6      129.84      113.80      4.28 o 
  -3   3   6      306.70      318.07      6.26 o 
  -2   3   6      457.06      456.57      8.43 o 
  -1   3   6     1111.85     1196.62      9.58 o 
   0   3   6      835.67      926.87     17.53 o 
   1   3   6     1659.38     1773.76     27.23 o 
   2   3   6       37.24       40.05      1.94 o 
   3   3   6       13.91       16.91      1.72 o 
   4   3   6       12.72       11.23      1.38 o 
   5   3   6      816.13      793.60      9.05 o 
   6   3   6      570.54      594.49     13.90 o 
   7   3   6      472.99      499.91     11.20 o 
   8   3   6       40.09       39.37     10.70 o 
   9   3   6       23.12       16.17      7.21 o 
  10   3   6       84.34      106.75      6.59 o 
  -7   4   6        0.84        1.27      2.87 o 
  -6   4   6       81.80       89.75     14.15 o 
  -5   4   6       67.79       68.30      7.38 o 
  -4   4   6      278.34      290.14      5.81 o 
  -3   4   6      430.67      413.26      6.46 o 
  -2   4   6        6.84       11.30      2.47 o 
  -1   4   6       96.24       88.13      2.71 o 
   0   4   6      532.45      615.60     12.21 o 
   1   4   6      796.17      881.01     14.51 o 
   2   4   6        2.38        4.01      1.76 o 
   3   4   6       12.62       13.87      1.95 o 
   4   4   6      401.55      388.38      6.03 o 
   5   4   6     1006.61     1081.40     15.70 o 
   6   4   6        2.93        3.14      2.27 o 
   7   4   6      139.79      135.83      6.06 o 
   8   4   6       29.47       33.80      9.57 o 
   9   4   6      477.47      485.63     20.72 o 
  10   4   6       11.07        8.95      4.29 o 
  -7   5   6      113.46      115.33      8.37 o 
  -6   5   6       14.97       11.55      4.44 o 
  -5   5   6       21.88       22.76      7.49 o 
  -4   5   6       12.27       15.56      6.84 o 
  -3   5   6       13.28       10.41      3.54 o 
  -2   5   6      409.75      442.33     12.61 o 
  -1   5   6      267.28      259.07      7.48 o 
   0   5   6      110.90      110.03      5.28 o 
   1   5   6       78.55       90.49      3.21 o 
   2   5   6      205.24      190.84      4.06 o 
   3   5   6      524.09      506.33      6.70 o 
   4   5   6      784.88      780.56     12.00 o 
   5   5   6      162.63      163.33      7.87 o 
   6   5   6       10.03       13.95      5.25 o 
   7   5   6       17.39       21.41      7.25 o 
   8   5   6       11.43        8.20      2.73 o 
   9   5   6      155.94      139.29      7.21 o 
  -6   6   6        8.90       10.31      4.78 o 
  -5   6   6      474.50      519.28     13.37 o 
  -4   6   6      158.02      149.73      9.77 o 
  -3   6   6      171.35      157.64      6.88 o 
  -2   6   6       54.37       45.63      5.33 o 
  -1   6   6      537.91      548.16     11.11 o 
   0   6   6      375.35      356.09      5.76 o 
   1   6   6       79.72       75.90      3.22 o 
   2   6   6      513.87      513.38     10.17 o 
   3   6   6       72.55       79.13      3.32 o 
   4   6   6       61.87       57.57      7.40 o 
   5   6   6       12.61       12.61      4.27 o 
   6   6   6      347.33      338.26      8.29 o 
   7   6   6      162.47      157.08     11.14 o 
   8   6   6       48.81       49.93      6.28 o 
   9   6   6        6.63        5.96      2.68 o 
  -6   7   6       85.00       88.00      7.37 o 
  -5   7   6      218.64      228.77     13.68 o 
  -4   7   6      117.07      109.67      8.19 o 
  -3   7   6       76.80       86.38      7.12 o 
  -2   7   6      137.70      144.32      7.05 o 
  -1   7   6      145.54      135.45      7.85 o 
   0   7   6      187.26      165.31      6.45 o 
   1   7   6     1690.00     1735.28     28.95 o 
   2   7   6       78.58       68.48      2.83 o 
   3   7   6       26.35       25.81      2.76 o 
   4   7   6       21.94       21.82      5.88 o 
   5   7   6       42.39       36.57      9.66 o 
   6   7   6       15.09       14.04      4.03 o 
   7   7   6      502.51      498.10     13.88 o 
   8   7   6       66.60       66.10      5.88 o 
   9   7   6        3.49        1.73      3.22 o 
  -5   8   6       98.05       94.06      7.18 o 
  -4   8   6       74.56       78.57      7.67 o 
  -3   8   6      183.92      198.66      9.88 o 
  -2   8   6      381.03      398.24     13.92 o 
  -1   8   6      347.01      346.85      8.65 o 
   0   8   6      264.42      256.41      7.15 o 
   1   8   6        1.74        1.74      2.27 o 
   2   8   6      111.09      113.98      7.21 o 
   3   8   6      281.90      271.45      5.48 o 
   4   8   6       17.50       20.04      7.01 o 
   5   8   6      348.85      340.81     11.03 o 
   6   8   6        0.85        1.63      2.43 o 
   7   8   6        9.21       10.29      4.25 o 
   8   8   6      120.88      123.71      8.92 o 
  -3   9   6       84.36       80.92      6.00 o 
  -2   9   6       50.25       45.57      5.38 o 
  -1   9   6       30.71       33.70      5.71 o 
   0   9   6      329.57      331.57     10.12 o 
   1   9   6        9.41        8.73      3.10 o 
   2   9   6      359.05      352.06     11.82 o 
   3   9   6        7.71       10.55      6.60 o 
   4   9   6       31.85       29.38      8.65 o 
   5   9   6       22.87       16.18      6.21 o 
   6   9   6      369.15      367.76     10.08 o 
   7   9   6       81.87       83.33      6.58 o 
  -2  10   6      169.45      170.51     10.27 o 
  -1  10   6      218.24      198.42     13.20 o 
   0  10   6        1.23        2.10      2.93 o 
   1  10   6      192.84      198.14      7.74 o 
   2  10   6       94.41       88.91     28.82 o 
   3  10   6       13.17       10.73      7.90 o 
   4  10   6       35.73       41.62      7.31 o 
   5  10   6       91.35       81.94      6.61 o 
   6  10   6      194.83      203.37     22.22 o 
   1  11   6      119.88      114.66     10.45 o 
   2  11   6       33.69       19.60      6.74 o 
   3  11   6       67.70       67.94      8.10 o 
   4  11   6      203.89      207.43     17.38 o 
  -3  -9   7      193.53      180.05      7.87 o 
  -2  -9   7       91.98      102.03      4.92 o 
  -1  -9   7      114.21      114.37      4.82 o 
   0  -9   7        3.29        6.55      5.07 o 
   1  -9   7        5.90        4.43      2.46 o 
  -5  -8   7      152.06      181.72     13.64 o 
  -4  -8   7       87.06       92.61      3.79 o 
  -3  -8   7      241.19      246.35      6.46 o 
  -2  -8   7        1.26        3.14      2.24 o 
  -1  -8   7      684.08      719.13     24.50 o 
   0  -8   7      145.90      135.97      5.86 o 
   1  -8   7       43.17       55.45      9.14 o 
   2  -8   7        0.44        2.08      2.50 o 
   3  -8   7       12.47       12.34      5.18 o 
   4  -8   7      715.63      719.97     44.06 o 
  -6  -7   7       51.37       45.01      4.50 o 
  -5  -7   7       53.95       45.96      4.03 o 
  -4  -7   7       16.45       16.58      3.92 o 
  -3  -7   7      478.70      468.26     20.89 o 
  -2  -7   7        5.91        9.45      3.23 o 
  -1  -7   7       22.05       17.34      4.59 o 
   0  -7   7       21.28       21.98      3.89 o 
   1  -7   7       26.47       29.82      4.70 o 
   2  -7   7       70.33       69.97      4.69 o 
   3  -7   7      255.02      245.20      9.53 o 
   4  -7   7       12.86        6.48      3.52 o 
   5  -7   7        2.64        3.88      2.74 o 
  -7  -6   7       11.78        9.08      5.34 o 
  -6  -6   7        5.15        5.61      2.61 o 
  -5  -6   7        8.74       13.23      3.93 o 
  -4  -6   7        2.41        5.80      2.21 o 
  -3  -6   7      106.05      106.44      5.19 o 
  -2  -6   7      213.42      247.16      6.86 o 
  -1  -6   7      507.87      481.57      8.66 o 
   0  -6   7       38.03       27.96      5.98 o 
   1  -6   7      177.69      162.55      5.42 o 
   2  -6   7       47.12       41.56      4.08 o 
   3  -6   7       51.40       48.46      4.31 o 
   4  -6   7        0.05        0.57      1.79 o 
   5  -6   7      288.06      287.66     10.53 o 
   6  -6   7       43.71       44.54     11.92 o 
  -7  -5   7       33.60       36.59     11.57 o 
  -6  -5   7       89.89       83.43      4.65 o 
  -5  -5   7       73.44       67.35      3.63 o 
  -4  -5   7      464.40      453.19     10.69 o 
  -3  -5   7      599.51      595.48     23.31 o 
  -2  -5   7      392.66      370.11      7.52 o 
  -1  -5   7       12.96       12.98      2.96 o 
   0  -5   7      764.74      812.95     17.71 o 
   1  -5   7      603.77      646.00     23.96 o 
   2  -5   7     2000.08     2015.47     19.59 o 
   3  -5   7      478.26      475.82     12.32 o 
   4  -5   7        3.76        4.41      2.30 o 
   5  -5   7        7.27        7.87      3.24 o 
   6  -5   7       34.92       34.11      2.85 o 
   7  -5   7       20.67       23.45      5.56 o 
  -8  -4   7        0.21        1.82      3.00 o 
  -7  -4   7       62.36       54.43      5.08 o 
  -6  -4   7        8.42       13.22      3.95 o 
  -5  -4   7       31.61       29.22      3.66 o 
  -4  -4   7      290.95      289.87      9.51 o 
  -3  -4   7      424.03      428.54      9.48 o 
  -2  -4   7      130.17      138.49      7.14 o 
  -1  -4   7       15.54       19.87      3.15 o 
   0  -4   7       25.20       29.77      3.68 o 
   1  -4   7      174.67      169.02      4.66 o 
   2  -4   7       23.43       24.85      4.46 o 
   3  -4   7       11.85       10.17      2.82 o 
   4  -4   7      689.81      683.81     13.48 o 
   5  -4   7       80.56       69.31      4.46 o 
   6  -4   7        4.81        1.94      1.65 o 
   7  -4   7      281.29      299.07      7.97 o 
   8  -4   7        6.47        2.54      4.71 o 
  -8  -3   7      139.41      128.17      5.91 o 
  -7  -3   7      164.32      159.39      7.46 o 
  -6  -3   7        5.16        4.81      2.29 o 
  -5  -3   7       63.87       59.40      4.22 o 
  -4  -3   7        2.18        3.70      2.41 o 
  -3  -3   7      400.11      419.69      7.73 o 
  -2  -3   7       15.19       11.82      2.57 o 
  -1  -3   7      697.70      707.58     12.42 o 
   0  -3   7      252.64      231.40      5.70 o 
   1  -3   7       23.33       21.52      2.61 o 
   2  -3   7       97.83       94.19      4.16 o 
   3  -3   7       70.75       69.44      3.92 o 
   4  -3   7      831.29      824.56     36.18 o 
   5  -3   7      606.70      590.92     10.49 o 
   6  -3   7      471.92      457.88      6.94 o 
   7  -3   7      318.80      312.11      8.31 o 
   8  -3   7       89.35      103.82      5.07 o 
  -8  -2   7       25.97       22.79      6.25 o 
  -7  -2   7        0.03        1.27      1.86 o 
  -6  -2   7      425.91      436.37      6.96 o 
  -5  -2   7      863.23      861.63     13.53 o 
  -4  -2   7      171.22      169.57      5.55 o 
  -3  -2   7      101.52       93.81      4.14 o 
  -2  -2   7      451.22      443.19      6.12 o 
  -1  -2   7      155.87      155.75      2.86 o 
   0  -2   7       47.64       54.20      1.68 o 
   1  -2   7     2032.11     2165.61     38.39 o 
   2  -2   7        0.74        2.42      3.39 o 
   3  -2   7      827.69      845.51     10.39 o 
   4  -2   7      443.51      431.66      6.76 o 
   5  -2   7        7.81        7.16      2.37 o 
   6  -2   7       54.66       50.75      4.50 o 
   7  -2   7      103.88       93.99      4.37 o 
   8  -2   7      263.92      261.75      7.42 o 
   9  -2   7      571.30      584.20     24.54 o 
  -8  -1   7      189.40      202.89      9.15 o 
  -7  -1   7        8.48       10.44      3.61 o 
  -6  -1   7      285.58      263.86      6.32 o 
  -5  -1   7       93.45       89.43      4.26 o 
  -4  -1   7      292.94      273.93      8.27 o 
  -3  -1   7      806.01      796.19      9.70 o 
  -2  -1   7     1107.04     1099.51     11.63 o 
  -1  -1   7      247.50      287.39      6.60 o 
   0  -1   7      941.65     1057.01     12.15 o 
   1  -1   7     2123.55     2372.55     17.02 o 
   2  -1   7      164.16      165.47      8.55 o 
   3  -1   7     1724.54     1806.28     22.55 o 
   4  -1   7       20.02       14.50      3.61 o 
   5  -1   7     2542.68     2652.35     55.49 o 
   6  -1   7      139.67      148.95      8.87 o 
   7  -1   7        0.24        0.48      1.56 o 
   8  -1   7        0.34        1.15      2.88 o 
   9  -1   7       51.27       53.53      5.34 o 
  -8   0   7      419.06      396.73     21.21 o 
  -7   0   7      345.68      351.44      7.78 o 
  -6   0   7      226.50      222.57      5.49 o 
  -5   0   7       86.88       78.37      4.08 o 
  -4   0   7        9.20        9.87      3.03 o 
  -3   0   7      316.48      312.68      5.43 o 
  -2   0   7      492.78      491.26      5.86 o 
  -1   0   7       40.59       32.68      1.18 o 
   0   0   7     2183.15     2420.31     23.09 o 
   1   0   7      353.79      342.58      7.69 o 
   2   0   7      283.76      318.30     15.69 o 
   3   0   7      467.08      479.06      7.94 o 
   4   0   7      505.33      557.26      8.04 o 
   5   0   7      240.45      255.42      8.87 o 
   6   0   7      866.55      800.84     11.44 o 
   7   0   7      275.03      271.57      5.66 o 
   8   0   7        6.15        8.51      3.76 o 
   9   0   7       10.68        9.06      3.27 o 
  -8   1   7       28.76       23.07      7.35 o 
  -7   1   7      172.77      171.96      6.04 o 
  -6   1   7        0.01        1.48      2.07 o 
  -5   1   7      583.46      605.96     15.09 o 
  -4   1   7     1393.43     1463.86     26.59 o 
  -3   1   7      110.81      100.64      4.16 o 
  -2   1   7        0.01        1.94      1.63 o 
  -1   1   7       54.79       61.38      1.91 o 
   0   1   7      905.73      902.74     22.58 o 
   1   1   7      204.84      190.15      8.71 o 
   2   1   7      685.41      670.60      6.17 o 
   3   1   7        1.89        2.34      1.07 o 
   4   1   7      127.25      113.34      8.67 o 
   5   1   7       72.24       67.25      3.20 o 
   6   1   7       82.61       78.64      2.79 o 
   7   1   7       39.02       37.18      4.47 o 
   8   1   7        4.51        8.73      2.70 o 
   9   1   7        9.61        6.65      2.91 o 
  -8   2   7        4.12        3.96      3.84 o 
  -7   2   7      161.70      163.73      9.89 o 
  -6   2   7        0.25        1.37      1.67 o 
  -5   2   7      135.77      133.16      4.77 o 
  -4   2   7        2.23        3.88      2.48 o 
  -3   2   7      293.19      269.77      4.97 o 
  -2   2   7      329.89      334.87      6.96 o 
  -1   2   7      649.06      642.12     13.87 o 
   0   2   7      596.45      618.05      7.65 o 
   1   2   7     1468.02     1622.64     14.46 o 
   2   2   7      195.92      191.94      2.73 o 
   3   2   7      300.70      290.88      6.04 o 
   4   2   7      497.91      525.50     19.12 o 
   5   2   7      990.75      991.63     14.55 o 
   6   2   7      101.90      102.04      4.32 o 
   7   2   7      848.60      848.76     16.46 o 
   8   2   7       31.09       26.39      9.97 o 
   9   2   7       42.97       35.67      4.98 o 
  -7   3   7        0.23        1.01      3.52 o 
  -6   3   7       72.68       76.13      6.13 o 
  -5   3   7      300.55      291.84      9.72 o 
  -4   3   7      408.46      403.89      9.92 o 
  -3   3   7       26.43       20.57      3.86 o 
  -2   3   7        2.19        0.90      1.53 o 
  -1   3   7       85.52       70.30      3.07 o 
   0   3   7     2355.35     2536.04     86.37 o 
   1   3   7     2822.00     2951.95     31.76 o 
   2   3   7       47.56       48.08      2.08 o 
   3   3   7      361.53      356.12      8.52 o 
   4   3   7      275.89      283.63      5.49 o 
   5   3   7      457.64      450.58      6.20 o 
   6   3   7       81.25       82.58      4.40 o 
   7   3   7      381.44      422.83     10.75 o 
   8   3   7      236.34      232.75     12.77 o 
   9   3   7        8.02        6.97      2.98 o 
  -7   4   7       26.73       21.74      7.89 o 
  -6   4   7       64.81       65.94      7.43 o 
  -5   4   7       54.17       52.15      6.29 o 
  -4   4   7       32.37       35.28      2.88 o 
  -3   4   7        5.26        5.06      2.44 o 
  -2   4   7       54.68       60.23      2.99 o 
  -1   4   7       15.72       13.93      2.76 o 
   0   4   7       59.16       53.06      2.45 o 
   1   4   7      178.16      164.10      4.20 o 
   2   4   7        3.11        6.33      2.04 o 
   3   4   7      189.10      176.56      4.70 o 
   4   4   7      189.36      186.52      4.63 o 
   5   4   7      128.13      118.23      5.83 o 
   6   4   7       72.34       67.54      4.38 o 
   7   4   7      453.23      455.70     11.64 o 
   8   4   7      123.35      130.56      5.71 o 
   9   4   7      329.93      336.82     14.83 o 
  -7   5   7       87.37       89.44      8.18 o 
  -6   5   7        2.35        2.21      3.05 o 
  -5   5   7      198.24      196.45      9.43 o 
  -4   5   7       29.64       36.70      5.83 o 
  -3   5   7        3.19        2.57      2.54 o 
  -2   5   7      189.15      186.29      3.37 o 
  -1   5   7      213.48      234.41      8.17 o 
   0   5   7      469.05      514.97     12.67 o 
   1   5   7       58.05       52.72      2.49 o 
   2   5   7        2.46        3.97      2.56 o 
   3   5   7      229.20      228.36      4.48 o 
   4   5   7      433.30      429.89      7.37 o 
   5   5   7      125.63      121.44      4.35 o 
   6   5   7     1469.16     1536.11     36.63 o 
   7   5   7      675.18      690.98     16.26 o 
   8   5   7       11.54       11.63      3.87 o 
   9   5   7       38.99       37.78      9.33 o 
  -6   6   7        1.84        1.64      1.95 o 
  -5   6   7      446.03      446.91     19.67 o 
  -4   6   7        0.02        1.29      3.12 o 
  -3   6   7      132.06      136.23      8.12 o 
  -2   6   7       73.65       65.92      5.93 o 
  -1   6   7      218.83      199.00     12.79 o 
   0   6   7     1343.20     1423.42     25.54 o 
   1   6   7        0.63        2.83      1.48 o 
   2   6   7      711.97      688.18     11.35 o 
   3   6   7      127.30      122.41      3.94 o 
   4   6   7      353.76      349.41      9.08 o 
   5   6   7       33.27       30.25      6.95 o 
   6   6   7      685.59      702.60     13.87 o 
   7   6   7      278.52      279.72      8.47 o 
   8   6   7      371.79      380.71     16.63 o 
   9   6   7       21.24       17.80      8.34 o 
  -5   7   7       42.12       40.21      6.99 o 
  -4   7   7       40.71       41.37      6.73 o 
  -3   7   7      233.71      243.05      9.29 o 
  -2   7   7      236.15      229.51      6.68 o 
  -1   7   7       23.65       25.61      4.62 o 
   0   7   7       76.78       73.76      4.88 o 
   1   7   7       25.57       29.77      8.32 o 
   2   7   7      402.31      393.83      9.89 o 
   3   7   7        1.00        0.81      1.40 o 
   4   7   7      924.14      928.28     15.28 o 
   5   7   7      129.49      136.60      6.66 o 
   6   7   7       97.39       86.65      5.21 o 
   7   7   7      126.58      121.59      7.10 o 
   8   7   7        0.50        1.09      1.81 o 
  -4   8   7       19.86       18.11      4.79 o 
  -3   8   7        1.77        1.33      2.17 o 
  -2   8   7        3.81        3.33      2.60 o 
  -1   8   7      166.34      158.01      8.21 o 
   0   8   7       48.94       53.54      6.13 o 
   1   8   7       67.18       65.63      4.91 o 
   2   8   7        1.64        0.64      2.84 o 
   3   8   7        7.39        7.22      2.32 o 
   4   8   7       21.55       22.95      6.41 o 
   5   8   7      298.07      318.75     10.74 o 
   6   8   7       17.26       18.95      6.57 o 
   7   8   7      142.11      140.26      6.28 o 
   8   8   7       16.49       13.81      5.89 o 
  -3   9   7      229.39      241.99      7.78 o 
  -2   9   7       72.87       73.48      5.96 o 
  -1   9   7      114.58      113.78      7.17 o 
   0   9   7      247.46      233.86     10.06 o 
   1   9   7       40.78       37.63      4.83 o 
   2   9   7      281.54      284.53      9.40 o 
   3   9   7      187.84      195.66     10.42 o 
   4   9   7        1.60        3.92      3.49 o 
   5   9   7        0.46        0.88      2.16 o 
   6   9   7       31.91       31.62      5.77 o 
   7   9   7      507.61      522.90     20.77 o 
  -1  10   7       10.46       10.76      5.20 o 
   0  10   7        5.80       10.91      6.38 o 
   1  10   7       32.41       31.91      5.68 o 
   2  10   7      109.61      109.34      7.82 o 
   3  10   7      126.85      127.57      9.51 o 
   4  10   7       12.98       18.57      6.62 o 
   5  10   7       56.73       52.90      7.00 o 
   6  10   7        7.54        6.69      4.78 o 
  -4  -8   8       47.16       40.21      4.91 o 
  -3  -8   8      368.94      386.20     10.98 o 
  -2  -8   8        8.33       10.05      3.38 o 
  -1  -8   8       54.29       46.85      5.29 o 
   0  -8   8       68.92       66.85      4.29 o 
   1  -8   8        9.41        8.32      2.78 o 
   2  -8   8       13.65       12.60      4.00 o 
   3  -8   8        2.41        2.13      2.37 o 
  -5  -7   8      636.33      656.85     27.72 o 
  -4  -7   8       30.12       28.39     10.12 o 
  -3  -7   8      341.55      342.04     13.20 o 
  -2  -7   8        5.43        4.97      1.67 o 
  -1  -7   8      153.31      150.93      5.84 o 
   0  -7   8        1.67        2.61      1.93 o 
   1  -7   8       16.48       14.68      3.38 o 
   2  -7   8      143.24      131.67      4.86 o 
   3  -7   8        0.50        0.80      1.63 o 
   4  -7   8       61.14       59.14      5.35 o 
  -6  -6   8      268.65      289.44     14.87 o 
  -5  -6   8      262.34      275.53      9.34 o 
  -4  -6   8        6.89        5.97      2.53 o 
  -3  -6   8       73.36       67.64      4.07 o 
  -2  -6   8       20.18       10.57      2.89 o 
  -1  -6   8      726.17      748.75     14.66 o 
   0  -6   8        6.03        5.88      2.53 o 
   1  -6   8      424.86      404.95     17.31 o 
   2  -6   8       31.74       27.65      4.49 o 
   3  -6   8       44.27       38.23      5.31 o 
   4  -6   8       59.29       56.58      3.88 o 
   5  -6   8      150.18      158.91      9.47 o 
  -7  -5   8       45.38       31.99     24.42 o 
  -6  -5   8      176.27      177.90     16.25 o 
  -5  -5   8      411.14      397.11      9.19 o 
  -4  -5   8      190.20      190.07      6.88 o 
  -3  -5   8       12.87       13.66      4.54 o 
  -2  -5   8       20.13       19.89      4.07 o 
  -1  -5   8      411.74      369.06      7.91 o 
   0  -5   8      620.49      625.44     28.17 o 
   1  -5   8      554.89      510.58      7.15 o 
   2  -5   8      103.75       94.34      4.96 o 
   3  -5   8      160.65      157.71      6.04 o 
   4  -5   8       12.26        8.49      2.89 o 
   5  -5   8       50.35       47.48      5.82 o 
   6  -5   8       28.98       19.17      6.51 o 
  -7  -4   8       96.23       99.32      6.45 o 
  -6  -4   8      147.61      132.94      5.29 o 
  -5  -4   8        4.73        4.50      2.37 o 
  -4  -4   8      169.48      163.50      6.20 o 
  -3  -4   8      149.22      141.66      5.72 o 
  -2  -4   8      849.76      858.50     13.55 o 
  -1  -4   8      225.63      221.86      7.14 o 
   0  -4   8      303.05      276.97      6.64 o 
   1  -4   8       78.08       72.71      3.97 o 
   2  -4   8        2.98        8.23      3.12 o 
   3  -4   8      558.52      559.29      7.74 o 
   4  -4   8      704.61      691.31     14.90 o 
   5  -4   8       22.69       17.26      5.52 o 
   6  -4   8        1.63        2.00      1.30 o 
   7  -4   8        8.15        7.98      3.55 o 
  -7  -3   8      241.27      220.70      6.17 o 
  -6  -3   8      132.81      134.87      5.15 o 
  -5  -3   8        7.28        9.62      3.26 o 
  -4  -3   8     1415.32     1443.80     16.66 o 
  -3  -3   8      634.80      607.08     10.62 o 
  -2  -3   8        8.29       10.37      2.98 o 
  -1  -3   8      830.76      880.79     10.56 o 
   0  -3   8      310.96      291.88      5.90 o 
   1  -3   8        4.33        4.02      1.53 o 
   2  -3   8     1795.69     1917.76     24.62 o 
   3  -3   8      695.52      690.37     10.90 o 
   4  -3   8      605.74      608.15     11.54 o 
   5  -3   8        2.95        2.35      1.63 o 
   6  -3   8      133.60      145.32      4.76 o 
   7  -3   8      215.50      238.98      9.60 o 
   8  -3   8      203.51      207.17      8.31 o 
  -8  -2   8        1.48        1.10      1.68 o 
  -7  -2   8        9.67        8.03      2.90 o 
  -6  -2   8       22.77       23.62      6.17 o 
  -5  -2   8      150.82      147.92      5.97 o 
  -4  -2   8       77.87       75.34      4.11 o 
  -3  -2   8      802.15      782.63     12.54 o 
  -2  -2   8      169.49      166.36      3.74 o 
  -1  -2   8      639.42      599.64     13.54 o 
   0  -2   8       43.26       61.58      2.30 o 
   1  -2   8        5.07        4.70      1.93 o 
   2  -2   8      413.42      429.33      7.84 o 
   3  -2   8      344.62      344.52      8.43 o 
   4  -2   8     2947.47     3002.78     27.97 o 
   5  -2   8       27.44       24.99      3.75 o 
   6  -2   8       43.93       34.04      3.62 o 
   7  -2   8       48.13       42.84      4.09 o 
   8  -2   8       33.42       25.07      3.39 o 
  -8  -1   8        9.72       11.59      2.84 o 
  -7  -1   8      233.87      235.27      9.23 o 
  -6  -1   8       54.07       51.29      3.17 o 
  -5  -1   8       41.30       42.32      3.94 o 
  -4  -1   8       65.30       65.37      3.51 o 
  -3  -1   8      441.81      440.37      7.70 o 
  -2  -1   8       34.29       35.14      1.61 o 
  -1  -1   8     1895.01     1950.24     21.38 o 
   0  -1   8       69.40       67.18      5.78 o 
   1  -1   8      335.25      296.16      8.37 o 
   2  -1   8      171.76      172.63      6.73 o 
   3  -1   8        0.02        0.97      1.72 o 
   4  -1   8      202.56      226.16      6.71 o 
   5  -1   8      818.14      778.38     17.99 o 
   6  -1   8      404.68      417.63      7.49 o 
   7  -1   8      240.87      239.71      5.87 o 
   8  -1   8       19.38       15.66      7.11 o 
   9  -1   8       62.29       66.61      6.68 o 
  -8   0   8       46.24       42.84      3.77 o 
  -7   0   8        5.74        6.94      3.04 o 
  -6   0   8      297.68      292.68      8.92 o 
  -5   0   8       54.65       51.76      3.51 o 
  -4   0   8      372.08      353.80      7.26 o 
  -3   0   8      222.12      228.29      5.72 o 
  -2   0   8      112.96      103.67      2.37 o 
  -1   0   8      139.86      139.44      1.99 o 
   0   0   8       95.25      107.16      6.17 o 
   1   0   8      357.11      355.89      7.96 o 
   2   0   8        1.79        1.07      0.54 o 
   3   0   8     1044.97     1097.54     43.60 o 
   4   0   8       16.79       12.15      4.02 o 
   5   0   8       12.39       15.08      3.67 o 
   6   0   8       42.83       37.25      6.36 o 
   7   0   8      111.21      115.16      3.68 o 
   8   0   8      186.66      158.38      8.41 o 
   9   0   8      508.46      562.02     19.13 o 
  -8   1   8        5.15        6.24      3.67 o 
  -7   1   8       34.72       36.87      7.13 o 
  -6   1   8      232.88      231.34      6.08 o 
  -5   1   8       20.69       20.33      5.72 o 
  -4   1   8      986.50      990.38     14.47 o 
  -3   1   8       25.62       29.55      3.32 o 
  -2   1   8     1492.24     1495.07     15.71 o 
  -1   1   8       29.51       32.59      2.06 o 
   0   1   8      111.69      104.48      5.62 o 
   1   1   8      382.69      395.73     15.61 o 
   2   1   8      484.45      477.13      7.20 o 
   3   1   8       20.34       24.44      2.05 o 
   4   1   8     1059.01     1064.32     27.81 o 
   5   1   8        3.96        6.22      1.95 o 
   6   1   8        5.52        8.53      2.29 o 
   7   1   8        0.59        1.61      1.97 o 
   8   1   8       15.46        8.96      3.42 o 
   9   1   8        8.85        7.43      3.06 o 
  -7   2   8      434.82      450.82     29.02 o 
  -6   2   8        8.95       10.28      3.55 o 
  -5   2   8        9.37       13.63      4.54 o 
  -4   2   8      112.53      117.35      5.06 o 
  -3   2   8       37.66       32.08      3.33 o 
  -2   2   8     2778.81     2977.24     50.73 o 
  -1   2   8     1152.05     1225.37     16.96 o 
   0   2   8     1061.01     1078.71     11.06 o 
   1   2   8      711.23      756.81     24.59 o 
   2   2   8        3.81        2.22      1.03 o 
   3   2   8       93.69       93.56      3.32 o 
   4   2   8      232.07      266.25     11.06 o 
   5   2   8       90.76       80.37      3.42 o 
   6   2   8      456.32      464.52      7.90 o 
   7   2   8      153.24      163.84      8.46 o 
   8   2   8      144.70      157.47      6.38 o 
   9   2   8       60.62       58.04      4.29 o 
  -7   3   8      429.41      413.66     19.72 o 
  -6   3   8        0.42        0.44      2.13 o 
  -5   3   8      190.02      198.56      5.24 o 
  -4   3   8      192.03      192.64      8.25 o 
  -3   3   8      323.35      364.14      7.18 o 
  -2   3   8       42.72       37.07      2.91 o 
  -1   3   8      548.21      527.05      8.38 o 
   0   3   8      160.85      160.19      3.48 o 
   1   3   8      792.27      736.16     17.07 o 
   2   3   8       26.58       21.95      2.16 o 
   3   3   8      788.90      779.80     25.59 o 
   4   3   8       26.29       31.42      3.19 o 
   5   3   8      177.21      168.00      4.13 o 
   6   3   8       73.98       73.37      4.75 o 
   7   3   8       23.21       18.46      4.81 o 
   8   3   8       22.82       23.38      7.83 o 
   9   3   8       88.07       85.18      4.93 o 
  -7   4   8        1.01        1.02      2.83 o 
  -6   4   8      691.71      714.90     12.91 o 
  -5   4   8       10.32       13.03      5.31 o 
  -4   4   8      131.94      131.39      6.77 o 
  -3   4   8      100.38       92.10      4.96 o 
  -2   4   8       32.39       30.98      3.26 o 
  -1   4   8      658.67      721.77      9.12 o 
   0   4   8      952.32      986.98     18.39 o 
   1   4   8      301.91      313.18      6.22 o 
   2   4   8      421.83      418.57     18.25 o 
   3   4   8      200.02      203.28      3.83 o 
   4   4   8      153.29      156.26      4.97 o 
   5   4   8      864.86      868.56     16.24 o 
   6   4   8       82.10       82.36      4.43 o 
   7   4   8       70.21       66.47      5.50 o 
   8   4   8        9.64        7.35      3.40 o 
   9   4   8       21.69       25.20      9.22 o 
  -6   5   8      502.67      545.57     25.08 o 
  -5   5   8       18.40       17.35      6.92 o 
  -4   5   8      236.86      260.78     11.15 o 
  -3   5   8       10.15       10.90      3.03 o 
  -2   5   8      153.70      140.18      7.95 o 
  -1   5   8      548.95      507.35      8.25 o 
   0   5   8      323.84      325.81      5.95 o 
   2   5   8        1.32        2.37      1.43 o 
   3   5   8      383.94      405.51     17.05 o 
   4   5   8       63.58       59.88      2.51 o 
   5   5   8       32.85       30.49      3.32 o 
   6   5   8        9.62        8.58      3.02 o 
   7   5   8      777.44      786.58     23.73 o 
   8   5   8       38.24       33.46     11.20 o 
   9   5   8      112.53      119.01      5.35 o 
  -5   6   8       70.55       74.13      6.66 o 
  -4   6   8      152.34      143.67      6.58 o 
  -3   6   8        1.28        2.95      2.63 o 
  -2   6   8        0.75        1.42      2.09 o 
  -1   6   8      637.86      638.44     14.87 o 
   0   6   8      231.02      240.55      9.98 o 
   1   6   8       74.02       66.10      3.32 o 
   2   6   8      709.59      710.27     11.13 o 
   3   6   8     1240.55     1259.99     16.70 o 
   4   6   8       27.09       30.36      4.10 o 
   5   6   8      254.81      263.44      7.09 o 
   6   6   8        2.18        4.79      2.22 o 
   7   6   8      473.14      502.88     12.50 o 
   8   6   8      155.23      164.58      6.74 o 
   9   6   8      103.62      111.01      6.41 o 
  -5   7   8      173.21      180.78      9.92 o 
  -4   7   8       13.40       13.69      5.98 o 
  -3   7   8       96.37       82.49      5.46 o 
  -2   7   8      323.20      308.97     11.01 o 
  -1   7   8      117.89      131.46      8.21 o 
   0   7   8       61.89       67.62      5.11 o 
   1   7   8        0.61        0.25      1.23 o 
   2   7   8      108.73      100.74      4.21 o 
   3   7   8        3.61        4.12      2.52 o 
   4   7   8      311.56      320.10     14.11 o 
   5   7   8       31.16       34.04      4.83 o 
   6   7   8      386.55      400.60     10.38 o 
   7   7   8       11.14       10.31      4.68 o 
   8   7   8        2.54        3.79      2.35 o 
  -4   8   8       29.91       20.55     10.06 o 
  -3   8   8      379.71      383.22     19.48 o 
  -2   8   8        1.53        1.50      2.46 o 
  -1   8   8        9.01       10.25      3.65 o 
   0   8   8       38.07       34.73      4.15 o 
   1   8   8      209.36      204.88      9.02 o 
   2   8   8      774.86      756.42     15.24 o 
   3   8   8       15.24       17.61     10.17 o 
   4   8   8       19.16       15.46      6.01 o 
   5   8   8        0.25        1.42      2.47 o 
   6   8   8        1.80        0.74      1.79 o 
   7   8   8      767.69      758.28     33.66 o 
  -2   9   8        0.33        2.19      3.07 o 
  -1   9   8       80.40       95.66      5.63 o 
   0   9   8      198.19      178.07      9.14 o 
   1   9   8       18.35       15.77      7.12 o 
   2   9   8       38.81       36.41      4.82 o 
   3   9   8       22.44       24.61      8.80 o 
   4   9   8        8.32        9.14      5.09 o 
   5   9   8      134.25      135.71      8.98 o 
   6   9   8       70.09       64.37      5.20 o 
  -1  10   8      154.90      144.61      7.96 o 
   0  10   8      204.86      215.27     14.04 o 
   1  10   8       16.65       12.46      4.89 o 
   2  10   8       34.89       38.75      5.67 o 
   3  10   8       67.40       77.60      6.90 o 
   4  10   8       65.19       67.56     13.44 o 
   5  10   8      816.50      798.72     42.06 o 
  -3  -8   9      107.72      120.09      9.37 o 
  -2  -8   9      103.45       84.53      7.39 o 
  -1  -8   9       35.09       32.53      6.01 o 
   0  -8   9        9.87        8.76      4.41 o 
   1  -8   9      154.16      151.03      8.41 o 
  -4  -7   9       14.42       11.82      4.81 o 
  -3  -7   9       28.43       31.52     10.65 o 
  -2  -7   9        0.63        1.23      2.25 o 
  -1  -7   9      339.60      364.88     16.71 o 
   0  -7   9      203.11      187.18     10.67 o 
   1  -7   9        8.54        6.34      3.18 o 
   2  -7   9       37.28       29.86      6.90 o 
   3  -7   9        8.59        6.66      3.57 o 
   4  -7   9       51.74       52.99     11.27 o 
  -5  -6   9      308.25      332.92     16.17 o 
  -4  -6   9       29.64       31.12      5.30 o 
  -3  -6   9       21.47       19.28      3.86 o 
  -2  -6   9        0.13        0.97      2.04 o 
  -1  -6   9      349.75      380.07     13.20 o 
   0  -6   9      106.27      101.99      8.90 o 
   1  -6   9        1.67        7.14      2.75 o 
   2  -6   9      249.79      229.99      8.69 o 
   3  -6   9      138.24      135.23      6.54 o 
   4  -6   9        0.57       -0.26      2.33 o 
   5  -6   9      291.89      321.37     19.64 o 
  -6  -5   9       13.62       14.50      6.78 o 
  -5  -5   9       16.12       17.92      4.23 o 
  -4  -5   9       82.76       79.41      5.48 o 
  -3  -5   9      657.05      653.85     22.68 o 
  -2  -5   9       55.03       60.90      8.41 o 
  -1  -5   9       71.95       62.80      6.57 o 
   0  -5   9      118.44      111.08      6.94 o 
   1  -5   9        2.20        0.84      1.50 o 
   2  -5   9        0.06        0.42      2.12 o 
   3  -5   9       31.90       41.44     13.56 o 
   4  -5   9      114.78      118.31      5.54 o 
   5  -5   9      208.36      200.48      7.62 o 
   6  -5   9       23.52       18.07      6.55 o 
  -7  -4   9        2.29        2.75      3.12 o 
  -6  -4   9      463.16      437.02     20.47 o 
  -5  -4   9       87.93       90.34      5.76 o 
  -4  -4   9       16.25       13.87      3.67 o 
  -3  -4   9        0.02        1.34      3.95 o 
  -2  -4   9       22.14       19.33      7.23 o 
  -1  -4   9        0.02        1.69      2.83 o 
   0  -4   9       60.63       67.29      4.57 o 
   1  -4   9      114.60      108.22      4.22 o 
   2  -4   9      181.55      176.06      7.50 o 
   3  -4   9      133.33      118.18      4.62 o 
   4  -4   9        7.78        5.28      2.79 o 
   5  -4   9      211.88      235.62      6.79 o 
   6  -4   9        0.00        0.90      1.77 o 
   7  -4   9        1.85        1.20      2.70 o 
  -7  -3   9       47.36       57.10     10.35 o 
  -6  -3   9        2.76        6.02      5.78 o 
  -5  -3   9      236.74      230.11      8.13 o 
  -4  -3   9     1900.24     1920.99     23.25 o 
  -3  -3   9      268.13      255.79      9.65 o 
  -2  -3   9      299.53      279.41     14.72 o 
  -1  -3   9      275.23      279.21      9.02 o 
   0  -3   9       27.97       34.35      2.91 o 
   1  -3   9       45.17       42.09      2.59 o 
   2  -3   9      931.89      964.09     14.66 o 
   3  -3   9       12.13        9.79      3.34 o 
   4  -3   9       24.29       25.11      5.80 o 
   5  -3   9       11.81       12.30      3.73 o 
   6  -3   9       10.72        8.18      3.85 o 
   7  -3   9       32.90       22.78      7.77 o 
  -7  -2   9       96.65       87.79      8.69 o 
  -6  -2   9      809.58      787.48     33.86 o 
  -5  -2   9        3.99        3.28      2.57 o 
  -4  -2   9       62.11       57.04     10.24 o 
  -3  -2   9       27.84       26.85      6.05 o 
  -2  -2   9        0.10        0.49      3.44 o 
  -1  -2   9      692.00      698.79     14.14 o 
   0  -2   9      368.68      351.68      9.94 o 
   1  -2   9        9.15       11.62      3.79 o 
   2  -2   9      311.00      335.91      8.05 o 
   3  -2   9      390.03      394.58     10.98 o 
   4  -2   9      296.49      294.28      5.60 o 
   5  -2   9       14.04       13.29      3.51 o 
   6  -2   9      364.92      389.37     16.89 o 
   7  -2   9      204.07      192.71      7.88 o 
   8  -2   9       10.61       11.43      6.77 o 
  -7  -1   9       97.65       99.12      7.62 o 
  -6  -1   9       34.60       33.02     10.13 o 
  -5  -1   9      446.31      455.23     11.59 o 
  -4  -1   9      407.19      405.94     10.66 o 
  -3  -1   9      165.81      153.61      6.68 o 
  -2  -1   9        0.77        1.83      3.30 o 
  -1  -1   9      109.45      113.28      6.96 o 
   0  -1   9       65.29       71.26      8.66 o 
   1  -1   9      651.97      644.12     11.31 o 
   2  -1   9      703.93      769.77     14.25 o 
   3  -1   9      105.36       90.25      4.14 o 
   4  -1   9      475.44      480.78     12.69 o 
   5  -1   9      323.04      306.41      5.47 o 
   6  -1   9      167.28      181.25      5.49 o 
   7  -1   9       34.06       28.70      4.13 o 
   8  -1   9      253.21      269.22     13.08 o 
  -7   0   9        3.80        4.38      4.19 o 
  -6   0   9        3.33        3.25      2.58 o 
  -5   0   9        3.69        2.54      2.33 o 
  -4   0   9      459.73      461.94     22.80 o 
  -3   0   9     1473.23     1469.72     25.40 o 
  -2   0   9     1108.64     1176.02     20.66 o 
  -1   0   9      573.43      555.01     10.38 o 
   0   0   9        0.23        1.64      2.16 o 
   1   0   9      153.32      178.16     10.37 o 
   2   0   9       25.57       27.23      4.85 o 
   3   0   9      810.05      788.08     23.90 o 
   4   0   9      362.29      359.57      9.50 o 
   5   0   9      550.01      545.75      8.56 o 
   6   0   9       69.34       63.20      4.16 o 
   7   0   9      114.31      104.64      3.68 o 
   8   0   9       89.93       86.30      6.01 o 
   9   0   9      468.56      473.42     19.72 o 
  -7   1   9        0.27        2.21      2.84 o 
  -6   1   9       53.45       51.83      4.86 o 
  -5   1   9        1.87        1.38      1.69 o 
  -4   1   9       13.44       11.24      2.86 o 
  -3   1   9      699.12      725.71     11.56 o 
  -2   1   9      380.51      358.93     11.95 o 
  -1   1   9      518.23      497.42     24.45 o 
   0   1   9      586.87      587.66     10.29 o 
   1   1   9     1094.50     1075.98     35.37 o 
   2   1   9      146.18      140.73      7.25 o 
   3   1   9       10.98        9.86      2.49 o 
   4   1   9       50.49       47.42      3.17 o 
   5   1   9     1058.22     1094.29     17.01 o 
   6   1   9      552.12      545.88      8.34 o 
   7   1   9       54.49       59.69      4.31 o 
   8   1   9       12.00        9.73      4.21 o 
   9   1   9       20.31       18.44      7.15 o 
  -7   2   9       42.21       36.13     22.75 o 
  -6   2   9      106.94      102.98      5.24 o 
  -5   2   9        1.10        1.12      1.41 o 
  -4   2   9      336.79      338.75      7.77 o 
  -3   2   9      362.38      352.49      6.52 o 
  -2   2   9       16.27       13.92      2.85 o 
  -1   2   9        0.00        0.27      1.10 o 
   0   2   9     1200.28     1193.34     40.39 o 
   1   2   9      152.15      160.33      6.16 o 
   2   2   9     1146.10     1089.51     15.22 o 
   3   2   9       72.48       83.85      3.36 o 
   4   2   9      273.34      250.42      9.42 o 
   5   2   9       23.55       25.48      4.38 o 
   6   2   9      503.44      489.13     10.35 o 
   7   2   9      138.79      138.46      6.16 o 
   8   2   9      106.20      111.31      5.71 o 
   9   2   9      111.80      120.49      6.10 o 
  -6   3   9        9.72        9.73      5.17 o 
  -5   3   9        2.85        3.23      2.81 o 
  -4   3   9      297.42      314.76      7.92 o 
  -3   3   9      188.09      177.33     10.05 o 
  -2   3   9       89.65       98.11      4.08 o 
  -1   3   9       74.46       76.94      3.40 o 
   0   3   9      354.62      363.00      6.02 o 
   1   3   9       77.31       60.20      2.96 o 
   2   3   9        1.57        1.47      2.28 o 
   3   3   9      359.45      360.51      7.87 o 
   4   3   9        2.12        1.53      1.59 o 
   5   3   9      839.84      830.47     13.55 o 
   6   3   9      306.17      303.95      8.57 o 
   7   3   9      918.39      968.15     28.95 o 
   8   3   9        2.17        1.76      2.36 o 
   9   3   9       20.57       19.59      7.13 o 
  -6   4   9       20.48       14.76      7.47 o 
  -5   4   9        4.38        8.83      3.78 o 
  -4   4   9       62.59       61.77      4.64 o 
  -3   4   9      128.20      111.26      4.14 o 
  -2   4   9       19.65       14.64      2.71 o 
  -1   4   9      304.45      298.41      5.72 o 
   0   4   9      105.86      102.47      4.19 o 
   1   4   9        5.39        5.16      1.94 o 
   2   4   9      517.13      503.73      9.29 o 
   3   4   9        0.00        1.12      1.47 o 
   4   4   9       34.42       33.57      2.86 o 
   5   4   9      709.25      723.06     11.45 o 
   6   4   9      175.12      174.35      7.91 o 
   7   4   9        0.34        1.67      2.34 o 
   8   4   9      534.09      553.55     18.60 o 
   9   4   9        4.23        5.93      2.60 o 
  -6   5   9      372.31      355.11     17.20 o 
  -5   5   9        0.21        0.90      2.36 o 
  -4   5   9       61.53       67.49      4.52 o 
  -3   5   9      115.54      126.08      7.27 o 
  -2   5   9       80.37       87.92      5.21 o 
  -1   5   9       67.92       65.04      2.81 o 
   0   5   9     1389.77     1450.88     20.15 o 
   1   5   9      546.26      521.40     16.47 o 
   2   5   9       55.22       55.71      2.67 o 
   3   5   9      247.97      251.36      6.08 o 
   4   5   9        0.00        0.36      1.11 o 
   5   5   9       65.51       62.52      7.69 o 
   6   5   9      312.18      311.32      7.16 o 
   7   5   9      107.23      106.64      5.11 o 
   8   5   9       38.11       36.55      4.53 o 
   9   5   9       24.93       27.67      4.81 o 
  -5   6   9       31.22       23.78     10.11 o 
  -4   6   9        0.55        0.08      2.56 o 
  -3   6   9       11.12        8.29      3.45 o 
  -2   6   9       38.97       40.15     12.16 o 
  -1   6   9        3.74        3.65      2.24 o 
   0   6   9       65.88       54.74      5.47 o 
   1   6   9      329.53      330.20      7.19 o 
   2   6   9       90.67       86.87      4.19 o 
   3   6   9      315.22      306.71      6.33 o 
   4   6   9        0.83        0.86      2.17 o 
   5   6   9      622.38      641.58     13.58 o 
   6   6   9       16.00       16.18      4.84 o 
   7   6   9        0.79        1.13      1.96 o 
   8   6   9        0.17        0.87      2.09 o 
  -4   7   9      212.96      250.86     10.58 o 
  -3   7   9        0.27        2.11      3.12 o 
  -2   7   9        3.77        4.29      2.91 o 
  -1   7   9        7.85        6.29      2.55 o 
   0   7   9      367.34      370.10      8.58 o 
   1   7   9       14.07       12.99      5.35 o 
   2   7   9       93.84       92.92      4.69 o 
   3   7   9      376.18      368.32      8.07 o 
   4   7   9        7.73        9.53      3.56 o 
   5   7   9      340.97      347.31      9.57 o 
   6   7   9     1005.64     1012.88     13.54 o 
   7   7   9       64.77       64.49      5.80 o 
   8   7   9      105.68      104.37      5.66 o 
  -3   8   9      298.74      299.01     15.30 o 
  -2   8   9       78.97       86.64      5.66 o 
  -1   8   9      101.45      103.35      7.52 o 
   0   8   9        0.01        1.47      2.35 o 
   1   8   9      229.81      216.29      7.65 o 
   2   8   9      207.91      208.27      8.45 o 
   3   8   9       42.24       44.87      9.11 o 
   4   8   9      361.61      341.38     12.22 o 
   5   8   9        1.33        1.99      2.51 o 
   6   8   9        6.69        6.96      2.57 o 
   7   8   9       11.40       10.49      3.58 o 
  -2   9   9      121.88      108.21      7.40 o 
  -1   9   9      136.13      144.61      9.06 o 
   0   9   9        1.78        1.00      2.33 o 
   1   9   9      223.74      219.28      9.46 o 
   2   9   9       21.91       18.30      4.22 o 
   3   9   9       68.94       61.69      6.13 o 
   4   9   9      329.74      311.96     13.29 o 
   5   9   9       29.39       30.62     11.53 o 
   6   9   9      107.32      119.09      9.79 o 
   0  10   9       98.00      108.99      6.92 o 
   1  10   9       12.85       11.85      4.22 o 
   2  10   9       93.37       85.31      6.74 o 
   3  10   9      222.06      222.40     14.95 o 
   4  10   9      129.65      148.18     10.99 o 
  -3  -7  10      108.70      116.21      9.35 o 
  -2  -7  10       91.19       94.22      6.21 o 
  -1  -7  10       11.36        9.47      4.75 o 
   0  -7  10      474.19      535.79     32.48 o 
   1  -7  10      101.96      105.60      9.85 o 
   2  -7  10      620.88      688.50     33.58 o 
  -4  -6  10       53.49       48.74      5.64 o 
  -3  -6  10      255.27      267.82      9.99 o 
  -2  -6  10       40.76       35.87     10.78 o 
  -1  -6  10        7.95       13.93      3.87 o 
   0  -6  10       11.78        7.22      3.00 o 
   1  -6  10       12.25        7.17      3.98 o 
   2  -6  10      237.11      236.73     16.20 o 
   3  -6  10       16.89       17.29     12.86 o 
   4  -6  10      991.56     1044.15     14.66 o 
  -5  -5  10        1.16        1.26      3.32 o 
  -4  -5  10       34.58       41.46     11.80 o 
  -3  -5  10       16.47       11.68      5.55 o 
  -2  -5  10       10.58        7.41      3.57 o 
  -1  -5  10       17.41       24.39      4.67 o 
   0  -5  10      123.12      118.70      6.27 o 
   1  -5  10        2.45        1.90      3.28 o 
   2  -5  10       37.13       36.26      6.49 o 
   3  -5  10       11.78        9.44      5.05 o 
   4  -5  10        2.12        3.91      3.42 o 
   5  -5  10      103.34       88.87      5.71 o 
  -6  -4  10      233.90      224.01     10.97 o 
  -5  -4  10      126.95      117.00      6.91 o 
  -4  -4  10        5.14        8.79      4.93 o 
  -3  -4  10        3.45        3.58      3.09 o 
  -2  -4  10        9.99       13.61      8.47 o 
  -1  -4  10       15.49       22.23      5.55 o 
   0  -4  10      404.03      383.12     12.48 o 
   1  -4  10      266.37      293.05     10.12 o 
   2  -4  10        4.67        5.88      3.77 o 
   3  -4  10      610.15      588.98     18.18 o 
   4  -4  10       12.52       13.23      5.93 o 
   5  -4  10        0.08        1.39      1.81 o 
   6  -4  10       58.89       69.58      7.40 o 
  -6  -3  10       12.17       12.69      4.67 o 
  -5  -3  10      148.21      134.36      7.90 o 
  -4  -3  10       67.11       73.52     10.42 o 
  -3  -3  10      447.28      423.67     10.94 o 
  -2  -3  10      596.42      593.49     12.79 o 
  -1  -3  10       36.72       36.15      7.45 o 
   0  -3  10        0.74        1.59      2.85 o 
   1  -3  10        2.20        1.54      3.05 o 
   2  -3  10      166.84      146.67      7.08 o 
   3  -3  10       16.43       22.22      4.73 o 
   4  -3  10      217.85      211.74      8.84 o 
   5  -3  10      416.18      421.85     10.99 o 
   6  -3  10       15.66       18.01      7.04 o 
   7  -3  10       11.83        6.48      6.23 o 
  -6  -2  10      186.49      195.71     12.18 o 
  -5  -2  10        4.76        6.34      4.01 o 
  -4  -2  10       21.80       24.35      8.06 o 
  -3  -2  10       94.27       95.10      6.01 o 
  -2  -2  10      242.87      249.36     10.98 o 
  -1  -2  10       52.59       53.94      6.18 o 
   0  -2  10      289.68      284.19     10.72 o 
   1  -2  10        3.00        2.91      2.28 o 
   2  -2  10       79.55       95.47      6.03 o 
   3  -2  10      530.68      513.38     23.93 o 
   4  -2  10       57.08       62.89     10.82 o 
   5  -2  10      302.46      297.88     10.48 o 
   6  -2  10       54.90       55.90      9.13 o 
   7  -2  10      737.09      795.17     34.24 o 
  -7  -1  10      113.70       98.30      7.29 o 
  -6  -1  10       71.84       63.66      9.10 o 
  -5  -1  10      899.89      922.90     20.84 o 
  -4  -1  10      443.09      438.99      9.56 o 
  -3  -1  10     2013.21     2056.63     69.86 o 
  -2  -1  10        0.21        1.19      2.49 o 
  -1  -1  10      123.81      105.81      5.73 o 
   0  -1  10      173.13      165.60      7.68 o 
   1  -1  10       72.51       68.42      5.44 o 
   2  -1  10      296.43      335.72      8.85 o 
   3  -1  10      329.97      337.72      8.86 o 
   4  -1  10      668.36      758.46     38.39 o 
   5  -1  10       13.18        9.84      3.60 o 
   6  -1  10        7.82        5.23      2.93 o 
   7  -1  10      162.54      166.86      8.73 o 
   8  -1  10       89.59       85.64      6.89 o 
  -7   0  10       15.38       15.75      6.23 o 
  -6   0  10        9.57        9.16      3.83 o 
  -5   0  10      106.52      106.82      7.20 o 
  -4   0  10        5.73        5.91      2.50 o 
  -3   0  10      650.50      672.41     11.37 o 
  -2   0  10       51.34       51.64     14.29 o 
  -1   0  10     1349.59     1406.22     53.52 o 
   0   0  10       27.08       29.20      8.18 o 
   1   0  10      406.24      374.99      9.25 o 
   2   0  10       19.87       23.40      4.73 o 
   3   0  10        7.91       11.69      5.12 o 
   4   0  10      875.33      933.49     20.97 o 
   5   0  10       69.30       68.12      5.31 o 
   6   0  10      268.96      295.61     16.05 o 
   7   0  10       64.55       59.54      7.12 o 
   8   0  10       65.05       68.25      7.73 o 
  -7   1  10      152.71      137.98     21.48 o 
  -6   1  10      390.62      395.86     11.81 o 
  -5   1  10      625.59      624.53     28.15 o 
  -4   1  10        9.85       10.68      3.41 o 
  -3   1  10       26.74       27.09      5.95 o 
  -2   1  10       15.12       13.98      4.22 o 
  -1   1  10      836.07      900.77     19.27 o 
   0   1  10      693.71      705.31     14.56 o 
   1   1  10     1949.39     2062.54     34.53 o 
   2   1  10       88.97       89.16      5.62 o 
   3   1  10      109.84      104.42      5.28 o 
   4   1  10       94.72       85.57      5.60 o 
   5   1  10       24.35       23.69      4.10 o 
   6   1  10       23.68       19.36      3.98 o 
   7   1  10      291.16      284.83     15.09 o 
   8   1  10      135.91      140.33     11.60 o 
  -6   2  10       30.33       27.56     17.04 o 
  -5   2  10       87.59       81.63      5.57 o 
  -4   2  10      191.03      199.80      9.14 o 
  -3   2  10      362.64      368.96     11.93 o 
  -2   2  10      327.71      351.21     10.43 o 
  -1   2  10       46.20       48.98      4.64 o 
   0   2  10      169.13      185.25      8.77 o 
   1   2  10      154.65      164.27      7.19 o 
   2   2  10      541.04      536.33     12.09 o 
   3   2  10      432.87      439.63     10.93 o 
   4   2  10     1547.79     1559.95     56.41 o 
   5   2  10        0.83        1.41      1.42 o 
   6   2  10      216.60      189.47      7.96 o 
   7   2  10        3.59        3.83      2.00 o 
   8   2  10       36.08       41.43      8.20 o 
  -6   3  10        1.68        3.71      4.52 o 
  -5   3  10       46.03       47.37     23.25 o 
  -4   3  10      144.30      146.98      6.30 o 
  -3   3  10      117.14      118.00      5.91 o 
  -2   3  10      639.80      648.01     11.36 o 
  -1   3  10      200.50      192.06      6.08 o 
   0   3  10     1233.65     1311.08     43.63 o 
   1   3  10        1.48        1.80      2.09 o 
   2   3  10      146.80      144.43      7.35 o 
   3   3  10       41.49       36.98      3.24 o 
   4   3  10      288.25      279.57      7.10 o 
   5   3  10       65.22       62.73      3.00 o 
   6   3  10      404.04      407.63      8.21 o 
   7   3  10       20.68       19.71      5.19 o 
   8   3  10       23.32       13.20      3.99 o 
  -6   4  10        0.56        0.93      3.76 o 
  -5   4  10      230.23      246.84     16.23 o 
  -4   4  10       64.06       68.02      8.12 o 
  -3   4  10        3.16        1.96      1.99 o 
  -2   4  10       73.66       64.00      5.88 o 
  -1   4  10      492.70      507.15     12.18 o 
   0   4  10      309.40      293.52      8.99 o 
   1   4  10     1037.22     1080.81     31.28 o 
   2   4  10     1033.11     1062.25     24.86 o 
   3   4  10      406.26      396.15     24.27 o 
   4   4  10      133.64      132.05      4.26 o 
   5   4  10       56.56       55.02      3.91 o 
   6   4  10      185.94      182.07      6.98 o 
   7   4  10      145.86      129.54      5.86 o 
   8   4  10      436.71      451.40     20.52 o 
  -5   5  10       34.48       24.62     17.11 o 
  -4   5  10      107.97       88.73     12.31 o 
  -3   5  10      498.26      493.69     18.64 o 
  -2   5  10       47.63       49.50     24.02 o 
  -1   5  10       11.49        7.69      2.96 o 
   0   5  10      483.24      469.16      6.23 o 
   1   5  10      304.00      284.36      6.69 o 
   2   5  10      139.73      148.88     12.73 o 
   3   5  10      618.70      640.53      9.91 o 
   4   5  10      215.38      212.82      5.18 o 
   5   5  10      320.79      302.34      9.80 o 
   6   5  10       20.56       22.94      6.17 o 
   7   5  10       67.62       64.34      5.83 o 
   8   5  10        0.15        0.48      2.26 o 
  -4   6  10        7.32        8.73      6.81 o 
  -3   6  10       16.53       14.88      8.70 o 
  -2   6  10        6.73        4.96      2.24 o 
  -1   6  10      271.28      258.44     17.90 o 
   0   6  10      312.31      297.53      7.97 o 
   1   6  10      129.54      129.15      3.99 o 
   2   6  10      203.04      191.91      5.35 o 
   3   6  10       31.11       30.33      2.72 o 
   4   6  10       11.00       11.44      3.49 o 
   5   6  10      413.01      389.62     14.05 o 
   6   6  10       42.43       42.77      3.92 o 
   7   6  10      401.77      396.22     12.53 o 
   8   6  10       34.86       28.72      8.38 o 
  -4   7  10      450.79      430.39     38.73 o 
  -3   7  10       49.58       45.66      8.19 o 
  -2   7  10      109.41      112.98     14.40 o 
  -1   7  10       54.48       47.05      5.58 o 
   0   7  10       24.82       25.27      4.41 o 
   1   7  10      109.21       98.96      4.54 o 
   2   7  10      139.14      140.38      5.23 o 
   3   7  10      784.13      799.05     11.58 o 
   4   7  10       50.16       43.30      4.99 o 
   5   7  10       86.14       86.29      4.85 o 
   6   7  10        5.63        3.10      1.78 o 
   7   7  10        0.64        1.46      2.59 o 
  -2   8  10      161.62      173.60     15.56 o 
  -1   8  10       23.35       20.23      4.41 o 
   0   8  10      163.39      175.42     10.16 o 
   1   8  10       72.67       70.54      3.97 o 
   2   8  10       33.76       29.24     14.72 o 
   3   8  10       34.16       26.60      9.73 o 
   4   8  10       49.51       55.47      5.30 o 
   5   8  10       87.82       74.46      4.52 o 
   6   8  10      249.62      250.63     10.09 o 
  -1   9  10      167.56      157.86     11.88 o 
   0   9  10        0.25       -0.26      2.07 o 
   1   9  10       93.19       97.84      6.06 o 
   2   9  10       87.26       82.36      6.77 o 
   3   9  10        9.12        9.02      6.61 o 
   4   9  10        2.22        1.56      3.47 o 
  -3  -6  11      182.40      164.35      9.51 o 
  -2  -6  11      118.11      110.88     10.24 o 
  -1  -6  11        2.02        0.66      1.95 o 
   0  -6  11       58.70       60.93      6.65 o 
   1  -6  11        0.18        0.62      1.97 o 
   2  -6  11      326.01      331.48     10.79 o 
   3  -6  11        1.33        1.48      3.23 o 
  -4  -5  11        9.95        8.83      4.12 o 
  -3  -5  11      119.81      120.42     11.63 o 
  -2  -5  11        3.98        5.47      2.81 o 
  -1  -5  11       17.01       21.51      6.70 o 
   0  -5  11      355.57      344.86     17.95 o 
   1  -5  11       94.45       86.20      7.48 o 
   2  -5  11      402.32      415.40     19.85 o 
   3  -5  11       10.20        7.17      4.15 o 
   4  -5  11        2.50        2.56      3.07 o 
  -5  -4  11        1.22        0.98      3.05 o 
  -4  -4  11       64.52       55.87      9.45 o 
  -3  -4  11      341.15      341.87     17.01 o 
  -2  -4  11       19.15       18.54      5.52 o 
  -1  -4  11       26.59       25.99      8.12 o 
   0  -4  11       15.24       17.29      4.86 o 
   1  -4  11      122.46      138.93      7.14 o 
   2  -4  11       91.11       95.33      7.04 o 
   3  -4  11      894.26      901.76     20.19 o 
   4  -4  11        4.94        5.20      3.38 o 
   5  -4  11       16.55       16.41      5.04 o 
  -5  -3  11      313.65      282.05     15.05 o 
  -4  -3  11       38.18       36.64      5.57 o 
  -3  -3  11      321.75      303.76     11.00 o 
  -2  -3  11      131.78      133.27      8.34 o 
  -1  -3  11       40.92       35.40      7.35 o 
   0  -3  11      108.33       94.86     12.66 o 
   1  -3  11      266.88      260.62      8.53 o 
   2  -3  11      192.24      187.22     10.10 o 
   3  -3  11      182.06      197.21     10.04 o 
   4  -3  11        3.31        2.16      2.90 o 
   5  -3  11      320.29      335.56     11.69 o 
   6  -3  11      237.62      209.21     16.10 o 
  -6  -2  11       65.96       73.49      6.69 o 
  -5  -2  11       10.00        8.52      4.02 o 
  -4  -2  11      266.31      268.71      9.32 o 
  -3  -2  11       33.73       27.34      7.09 o 
  -2  -2  11      514.72      510.54     16.44 o 
  -1  -2  11       52.78       48.08      7.05 o 
   0  -2  11        0.38        1.40      2.86 o 
   1  -2  11       36.08       42.66      9.51 o 
   2  -2  11        3.09        5.33      4.56 o 
   3  -2  11      643.17      661.11     15.14 o 
   4  -2  11      245.35      239.40      9.20 o 
   5  -2  11       12.21       12.34      5.06 o 
   6  -2  11      143.51      141.65     10.11 o 
   7  -2  11       44.47       40.65      4.67 o 
  -6  -1  11      104.04      104.39      6.92 o 
  -5  -1  11      424.89      425.97     18.44 o 
  -4  -1  11       18.20       18.64      6.11 o 
  -3  -1  11       67.18       72.04     10.72 o 
  -2  -1  11      362.34      354.55     11.33 o 
  -1  -1  11      491.91      504.58     10.16 o 
   0  -1  11      588.84      566.49     10.80 o 
   1  -1  11        0.08        0.95      2.52 o 
   2  -1  11       80.41       66.91      4.95 o 
   3  -1  11      240.87      238.30      7.78 o 
   4  -1  11       44.93       42.79      7.94 o 
   5  -1  11      114.89      107.50      6.69 o 
   6  -1  11       30.23       33.63     10.35 o 
   7  -1  11      144.00      162.73      8.47 o 
  -6   0  11      123.11      118.63      6.65 o 
  -5   0  11      195.81      182.26     10.44 o 
  -4   0  11       35.51       36.36      9.10 o 
  -3   0  11        2.25        3.24      3.64 o 
  -2   0  11        0.44        0.32      1.94 o 
  -1   0  11       15.96       22.39      6.38 o 
   0   0  11      668.25      705.80     14.42 o 
   1   0  11       15.30       18.25      4.32 o 
   2   0  11      102.99       97.16      6.92 o 
   3   0  11      107.52       89.79      5.99 o 
   4   0  11      120.34      108.67      5.80 o 
   5   0  11       69.29       69.38      7.82 o 
   6   0  11      834.28     1015.72     18.05 o 
   8   0  11      150.51      141.06     11.32 o 
  -6   1  11        2.04        1.88      1.76 o 
  -5   1  11      135.94      147.88      6.69 o 
  -4   1  11       13.78       17.08      6.80 o 
  -3   1  11      483.91      506.08     10.44 o 
  -2   1  11        0.07       -0.90      3.57 o 
  -1   1  11      237.78      238.08      8.67 o 
   0   1  11      183.49      183.97      8.81 o 
   1   1  11        5.74        4.39      2.06 o 
   2   1  11      270.10      287.10      7.22 o 
   3   1  11       26.15       26.39      5.65 o 
   4   1  11       39.19       34.93      8.75 o 
   5   1  11       15.35       11.00      4.51 o 
   6   1  11       15.99       13.54      4.46 o 
   7   1  11        6.46        6.29      4.89 o 
   8   1  11      292.85      312.21     25.28 o 
  -6   2  11      273.11      264.64     18.04 o 
  -5   2  11       65.81       52.07     11.05 o 
  -4   2  11       15.20       15.34      3.64 o 
  -3   2  11      720.06      752.99     22.54 o 
  -2   2  11      316.39      330.78      9.42 o 
  -1   2  11      251.20      266.46      9.02 o 
   0   2  11       35.29       38.19      7.65 o 
   1   2  11      288.50      310.47      8.82 o 
   2   2  11       52.16       52.62      5.37 o 
   3   2  11        9.52        9.58      3.00 o 
   4   2  11      467.87      472.83     11.61 o 
   5   2  11      187.73      208.74     33.94 o 
   6   2  11       31.40       21.79      9.98 o 
   7   2  11       53.70       58.36     19.86 o 
   8   2  11      350.77      330.52     14.84 o 
  -5   3  11       20.22       19.60      7.23 o 
  -4   3  11      483.92      512.77     31.47 o 
  -3   3  11       15.61       12.23      4.45 o 
  -2   3  11       27.43       26.00      6.56 o 
  -1   3  11        2.98        4.80      3.41 o 
   0   3  11      924.35      988.64     17.87 o 
   1   3  11      199.83      195.46      9.40 o 
   2   3  11      834.93      862.31     28.71 o 
   3   3  11        7.26        8.00      3.43 o 
   4   3  11      211.77      198.68     16.38 o 
   5   3  11       80.55       78.19      4.31 o 
   6   3  11      212.46      186.33     13.06 o 
   7   3  11      288.35      299.79     19.58 o 
   8   3  11       30.26       25.66     21.58 o 
  -5   4  11       80.77       73.63     10.73 o 
  -4   4  11      379.48      369.37     16.34 o 
  -3   4  11        0.09        1.79      3.68 o 
  -2   4  11      512.48      529.07     17.89 o 
  -1   4  11      301.08      311.98      8.07 o 
   0   4  11       23.15       17.93      4.47 o 
   1   4  11      611.51      613.07     20.61 o 
   2   4  11      877.00      914.86     29.69 o 
   3   4  11      265.68      236.66     10.24 o 
   4   4  11      633.11      686.98     24.75 o 
   6   4  11        0.53        1.93      4.77 o 
   7   4  11       25.09       23.73     13.71 o 
   8   4  11        0.41        0.79      2.62 o 
  -4   5  11       15.13       11.57      8.84 o 
  -2   5  11        0.01        2.68      4.60 o 
  -1   5  11      665.94      710.70     30.54 o 
   0   5  11       14.94       13.55      5.74 o 
   1   5  11      656.25      667.57     13.77 o 
   2   5  11       10.99        9.63      2.80 o 
   3   5  11       67.38       67.00      5.57 o 
   5   5  11       64.93       64.61      6.43 o 
   6   5  11      215.43      233.90     17.21 o 
   7   5  11      113.92      111.90     10.14 o 
   8   5  11        4.58        3.72      4.79 o 
  -4   6  11       98.41      110.08     12.97 o 
  -3   6  11      248.54      280.68     20.78 o 
  -2   6  11       33.14       25.98     16.13 o 
   0   6  11      133.18      115.79     19.14 o 
   1   6  11      469.20      508.79     14.98 o 
   2   6  11      126.73      117.79      3.78 o 
   3   6  11      293.53      303.27     10.82 o 
   4   6  11      155.62      144.65      9.72 o 
   5   6  11       13.50       11.34      6.98 o 
   6   6  11      183.36      193.38     10.00 o 
   7   6  11      491.49      496.17     15.90 o 
  -3   7  11      231.57      226.04     30.69 o 
  -2   7  11      296.37      286.38     25.69 o 
  -1   7  11      135.99      128.77     19.09 o 
   1   7  11      279.20      265.17     11.83 o 
   2   7  11        8.06        6.91      3.59 o 
   4   7  11       41.03       39.30      7.65 o 
   5   7  11       88.46       86.42      8.98 o 
   6   7  11      113.92      108.54      9.09 o 
   7   7  11        1.87        1.97      4.46 o 
  -1   8  11      170.52      166.79      9.67 o 
   0   8  11        3.43        1.15      2.23 o 
   1   8  11        2.07       -0.32      3.77 o 
   6   8  11      145.61      146.23     19.31 o 
   1   9  11      153.86      155.55     16.05 o 
  -1  -6  12       83.92       91.15     13.87 o 
   0  -6  12       62.36       66.43      7.27 o 
   1  -6  12      279.38      271.65     12.50 o 
  -3  -5  12      114.78      122.30      8.20 o 
  -2  -5  12       21.61       14.19      4.36 o 
  -1  -5  12       11.67       12.67      5.17 o 
   0  -5  12       89.14       91.79      7.44 o 
   1  -5  12        0.86        2.46      2.86 o 
   2  -5  12      495.92      524.56     36.92 o 
   3  -5  12       35.92       33.19     10.99 o 
  -4  -4  12       74.17       71.62     14.44 o 
  -3  -4  12       79.88       84.93      7.50 o 
  -2  -4  12       49.99       53.96      6.26 o 
  -1  -4  12      321.04      332.77     18.82 o 
   0  -4  12      248.84      253.97     15.86 o 
   1  -4  12      164.75      144.50     12.57 o 
   2  -4  12       49.31       57.28     12.09 o 
   3  -4  12       52.51       48.88      9.07 o 
   4  -4  12      657.96      707.15     13.44 o 
  -4  -3  12        0.12        2.05      2.93 o 
  -3  -3  12       76.03       74.57      7.01 o 
  -2  -3  12        0.20        1.05      1.95 o 
  -1  -3  12       20.20       25.51      5.27 o 
   0  -3  12        6.20        4.26      4.09 o 
   1  -3  12      165.82      191.14     10.06 o 
   2  -3  12       38.58       39.27      7.78 o 
   3  -3  12       31.50       23.52      6.15 o 
   4  -3  12       38.57       32.80      9.11 o 
   5  -3  12        6.71        5.11      3.39 o 
  -5  -2  12        0.13        2.46      2.86 o 
  -4  -2  12      435.81      446.93     15.76 o 
  -3  -2  12       39.35       36.45      5.93 o 
  -2  -2  12      191.87      191.98      8.04 o 
  -1  -2  12       24.97       23.08      5.32 o 
   0  -2  12        1.04        0.95      2.13 o 
   1  -2  12       31.23       36.84      6.87 o 
   2  -2  12      127.48      139.26      8.28 o 
   3  -2  12      273.00      296.79     10.07 o 
   4  -2  12       49.43       50.09      6.54 o 
   5  -2  12      178.00      190.76      8.84 o 
   6  -2  12      192.05      180.18     10.62 o 
  -5  -1  12       12.41       10.78      4.05 o 
  -4  -1  12      386.66      353.96     10.92 o 
  -3  -1  12      234.06      243.86     11.31 o 
  -2  -1  12      329.01      334.46     13.46 o 
  -1  -1  12       80.92       87.16      7.89 o 
   0  -1  12      306.55      309.24      8.58 o 
   1  -1  12       48.46       49.46     11.35 o 
   2  -1  12      449.09      455.63     11.37 o 
   3  -1  12      127.95      130.62      7.11 o 
   4  -1  12      379.35      395.61     11.58 o 
   5  -1  12      256.31      247.03     14.84 o 
   6  -1  12       16.35       12.30      5.94 o 
   7  -1  12      236.59      241.71     17.53 o 
  -5   0  12       48.68       48.92     11.23 o 
  -4   0  12      128.08      121.88      8.34 o 
  -3   0  12        2.28        2.92      3.51 o 
  -2   0  12       44.75       40.49      5.96 o 
  -1   0  12       36.87       40.74      8.33 o 
   0   0  12        9.10       14.49      5.43 o 
   1   0  12        0.79        1.12      3.33 o 
   2   0  12      184.70      191.26      8.66 o 
   3   0  12       36.09       41.88      9.79 o 
   4   0  12        2.07        2.38      1.94 o 
   5   0  12        0.38        1.30      2.70 o 
   6   0  12      106.78      112.29     14.30 o 
   7   0  12       36.84       37.94      5.42 o 
  -5   1  12       26.91       21.40      6.67 o 
  -4   1  12        4.82        2.89      2.42 o 
  -3   1  12      187.71      190.37      8.73 o 
  -2   1  12        3.68        1.48      2.65 o 
  -1   1  12      135.88      145.55      7.70 o 
   0   1  12       79.24       75.34     13.20 o 
   1   1  12      200.32      198.50      8.88 o 
   2   1  12       19.53       17.23      6.53 o 
   3   1  12      213.21      215.36      7.23 o 
   4   1  12      470.70      497.04     18.12 o 
   5   1  12      505.57      475.41     11.56 o 
   6   1  12       99.31      106.36      9.31 o 
  -5   2  12      202.38      219.16     12.33 o 
  -4   2  12       47.55       51.98      8.82 o 
  -3   2  12       93.07       88.51      6.79 o 
  -2   2  12       19.38       17.91      5.46 o 
  -1   2  12       94.29       96.49      6.43 o 
   0   2  12        2.63        2.55      3.20 o 
   1   2  12      765.82      797.69     18.07 o 
   2   2  12      142.87      141.20      7.57 o 
   3   2  12      206.90      194.17     13.36 o 
   4   2  12       74.86       68.53      6.35 o 
   5   2  12       30.44       31.01      8.16 o 
   6   2  12       28.17       27.64     11.82 o 
   7   2  12      214.52      212.27     21.61 o 
  -5   3  12       55.91       49.01     24.37 o 
  -4   3  12       77.84       86.00     28.23 o 
  -3   3  12      191.28      211.15     11.92 o 
  -2   3  12       13.39       12.88      4.60 o 
  -1   3  12        3.74        2.88      2.13 o 
   0   3  12      124.14      127.15      6.56 o 
   1   3  12      253.50      254.24      7.63 o 
   2   3  12        0.74        0.87      1.75 o 
   3   3  12      252.44      253.94      8.10 o 
   4   3  12       60.67       54.20     11.42 o 
   5   3  12      238.38      270.22     10.73 o 
   7   3  12      181.45      169.77     14.97 o 
  -4   4  12        0.80       -2.13      4.91 o 
  -3   4  12       61.11       50.59     10.34 o 
  -2   4  12      351.79      380.67     18.61 o 
  -1   4  12       50.10       48.99     10.60 o 
   0   4  12      460.70      473.30     17.62 o 
   1   4  12        0.06        0.48      2.39 o 
   2   4  12      129.26      125.59      8.46 o 
   3   4  12      125.80      130.01     11.86 o 
   4   4  12      202.19      229.50     20.41 o 
   5   4  12       10.60       14.68      8.50 o 
   6   4  12      300.06      266.33     23.39 o 
   7   4  12      243.93      250.09     12.67 o 
  -4   5  12      385.98      435.88     26.56 o 
  -3   5  12       97.83       96.01     15.60 o 
  -2   5  12        7.60        2.17      4.66 o 
  -1   5  12       79.94       89.03      8.36 o 
   0   5  12        1.11        0.39      2.51 o 
   1   5  12       44.28       44.35      4.40 o 
   2   5  12      242.78      252.83     17.02 o 
   3   5  12       23.86       33.15      4.56 o 
   4   5  12       21.10       15.85      9.91 o 
   5   5  12       21.72       20.88     12.73 o 
   6   5  12       45.34       48.19      6.23 o 
   7   5  12      319.76      313.59     11.98 o 
  -3   6  12      623.40      681.22     49.03 o 
  -2   6  12       56.20       43.43     21.13 o 
  -1   6  12       57.03       77.06     17.07 o 
   0   6  12        1.88        3.20      4.96 o 
   1   6  12      443.22      408.77     15.72 o 
   2   6  12       80.05       88.07      3.68 o 
   3   6  12       91.47       91.73      6.49 o 
   4   6  12      297.36      276.27     23.88 o 
   5   6  12       85.13       85.64      7.71 o 
   6   6  12       16.34       15.00      9.95 o 
  -1   7  12       23.19       29.25     20.24 o 
   0   7  12      585.20      548.62     35.42 o 
   1   7  12      334.48      344.87     17.16 o 
   2   7  12        2.54       -0.73      3.45 o 
   4   7  12       72.37       59.30     14.61 o 
   5   7  12       51.57       59.70     10.46 o 
   6   7  12       12.02        7.67      3.50 o 
   0   8  12      302.52      294.33     20.41 o 
   1   8  12       77.09       60.48     18.88 o 
   0  -5  13       39.03       42.34     10.49 o 
   1  -5  13       17.25       18.74      6.99 o 
  -2  -4  13       23.12       24.77      7.08 o 
  -1  -4  13       68.23       60.28     11.53 o 
   0  -4  13       75.64       85.89     10.97 o 
   1  -4  13        4.42        1.54      2.02 o 
   2  -4  13       34.87       36.33      7.70 o 
   3  -4  13       30.28       21.08     10.03 o 
  -3  -3  13       56.55       59.97     17.41 o 
  -2  -3  13       50.01       44.40     10.33 o 
  -1  -3  13        7.90        7.85      4.06 o 
   0  -3  13        0.47        2.78      2.77 o 
   1  -3  13      201.16      208.04     10.01 o 
   2  -3  13      465.16      482.03     16.28 o 
   3  -3  13      118.01      139.14      9.16 o 
   4  -3  13       71.28       66.11     14.26 o 
  -4  -2  13      369.89      337.87     14.90 o 
  -3  -2  13      572.84      574.72     27.57 o 
  -2  -2  13      117.99      115.65      7.41 o 
  -1  -2  13      592.41      631.08     27.15 o 
   0  -2  13       87.34       84.78      7.89 o 
   1  -2  13      161.00      160.14     17.21 o 
   2  -2  13        0.15        3.02      3.08 o 
   3  -2  13       14.41       20.44      7.14 o 
   4  -2  13        6.62        7.31      4.36 o 
   5  -2  13      126.90      133.38      7.07 o 
  -4  -1  13      157.98      163.33      7.49 o 
  -3  -1  13      702.25      655.94     20.77 o 
  -2  -1  13        1.33        1.38      2.39 o 
  -1  -1  13        1.20       -0.70      3.73 o 
   0  -1  13       97.49       98.46      8.33 o 
   1  -1  13      551.58      591.59     19.88 o 
   2  -1  13        0.02        1.16      2.16 o 
   3  -1  13      127.55      117.57      8.13 o 
   4  -1  13       16.07       13.61      4.65 o 
   5  -1  13        5.00        5.72      2.98 o 
   6  -1  13        0.61        1.53      2.29 o 
  -4   0  13      547.54      559.73     11.52 o 
  -3   0  13        0.03        1.27      2.04 o 
  -2   0  13      539.26      520.03     22.35 o 
  -1   0  13        0.59        0.00      2.52 o 
   0   0  13       97.92       90.53      8.12 o 
   1   0  13        3.74        2.15      3.44 o 
   2   0  13      328.37      348.53     11.75 o 
   3   0  13      513.39      531.66     30.30 o 
   4   0  13      239.69      233.95     13.07 o 
   5   0  13       93.64       94.00      7.59 o 
   6   0  13       25.23       24.80      5.61 o 
  -4   1  13      230.15      217.93      8.41 o 
  -3   1  13      202.88      202.71      8.55 o 
  -2   1  13      100.47       96.70      7.71 o 
  -1   1  13       96.55       93.40      7.26 o 
   0   1  13      137.28      141.63      8.88 o 
   1   1  13       66.77       64.70     11.37 o 
   2   1  13      173.74      177.98      7.98 o 
   3   1  13       17.47       14.85      4.11 o 
   4   1  13       19.12       13.41      5.67 o 
   5   1  13       78.02       66.98      5.49 o 
   6   1  13      203.40      237.07     16.62 o 
  -4   2  13        6.33        4.43      4.89 o 
  -3   2  13       57.44       67.48      6.04 o 
  -2   2  13       11.66       10.09      4.42 o 
  -1   2  13        2.67        3.38      2.15 o 
   0   2  13      105.52      104.46      7.24 o 
   1   2  13      169.84      180.26      9.53 o 
   2   2  13      492.32      498.94     15.84 o 
   3   2  13      183.69      182.69     11.81 o 
   4   2  13      320.13      329.01     11.18 o 
   5   2  13       63.95       58.72      4.81 o 
   6   2  13        9.48        7.72      5.46 o 
   7   2  13       45.03       47.68      7.21 o 
  -4   3  13        2.96        1.00      4.73 o 
  -3   3  13       62.15       65.77     17.92 o 
  -2   3  13        2.21        3.35      3.02 o 
  -1   3  13      165.85      170.24      7.67 o 
   0   3  13       39.25       33.46     10.46 o 
   1   3  13      173.24      171.87      9.00 o 
   2   3  13        6.84        5.38      2.39 o 
   3   3  13      302.47      317.71     10.42 o 
   4   3  13       54.58       47.16      7.82 o 
   5   3  13      275.67      296.29     18.29 o 
   6   3  13       90.54       87.49      5.90 o 
   7   3  13       86.46       91.79      7.72 o 
  -3   4  13       32.56       28.53      6.65 o 
  -2   4  13       20.82       13.87     11.70 o 
  -1   4  13        5.72        7.08      3.49 o 
   0   4  13       33.32       37.21      7.17 o 
   1   4  13       50.38       51.24     10.60 o 
   2   4  13      341.04      348.19     10.62 o 
   3   4  13       71.93       69.87      9.37 o 
   4   4  13      145.12      159.38     25.28 o 
   5   4  13       24.46       21.05     11.63 o 
   6   4  13        2.70        2.11      4.11 o 
  -3   5  13      211.20      213.70     15.74 o 
  -2   5  13      217.49      236.18     17.55 o 
  -1   5  13       30.01       28.72      8.49 o 
   0   5  13       43.85       47.54     12.28 o 
   1   5  13      122.91      115.90      6.40 o 
   2   5  13      277.43      261.45     12.07 o 
   3   5  13       88.97       99.52     14.27 o 
   4   5  13      197.64      198.49     12.00 o 
   5   5  13       32.95       29.79      5.49 o 
   6   5  13       20.55       16.55      9.51 o 
  -2   6  13      299.20      303.23     19.82 o 
  -1   6  13      476.57      492.74     15.88 o 
   0   6  13      171.45      173.23     18.77 o 
   1   6  13       24.51       26.77      8.19 o 
   2   6  13       75.60       66.19      3.49 o 
   3   6  13      348.79      312.17     11.18 o 
   4   6  13      194.38      200.09     14.57 o 
   5   6  13       11.72       10.95      6.53 o 
   6   6  13      121.21      114.96     14.59 o 
   0   7  13       37.73       30.00     15.70 o 
   1   7  13        1.11        2.06      4.18 o 
   2   7  13        1.56        3.29      3.45 o 
  -1  -3  14       76.22       76.72      9.47 o 
   0  -3  14      438.20      467.64     31.88 o 
   1  -3  14       19.17       17.57      4.74 o 
   2  -3  14        4.83        5.34      4.36 o 
   3  -3  14      141.72      141.56      8.91 o 
  -2  -2  14        3.53        2.51      3.87 o 
  -1  -2  14      446.54      434.96     22.19 o 
   0  -2  14       89.44       90.54     19.30 o 
   1  -2  14      271.41      308.94     15.86 o 
   2  -2  14      107.01      118.88     10.86 o 
   3  -2  14      493.04      466.55     10.59 o 
   4  -2  14       63.30       65.83      6.66 o 
  -3  -1  14      307.67      283.73     19.48 o 
  -2  -1  14       14.65       15.27      4.20 o 
  -1  -1  14        1.72        1.91      3.56 o 
   0  -1  14        3.40        4.49      3.18 o 
   1  -1  14        8.31        9.89      3.88 o 
   2  -1  14       75.53       78.22     14.55 o 
   3  -1  14       47.27       52.42      8.97 o 
   4  -1  14       11.66        8.40      4.63 o 
   5  -1  14       85.94       87.98      5.59 o 
  -3   0  14        0.35        0.53      3.22 o 
  -2   0  14        1.67        2.49      2.32 o 
  -1   0  14       33.18       29.60      9.43 o 
   0   0  14       82.35       88.91      7.96 o 
   1   0  14      150.72      147.65     11.13 o 
   2   0  14       68.60       65.34      6.81 o 
   3   0  14      136.35      131.39      8.41 o 
   4   0  14      114.67      115.04      8.98 o 
   5   0  14       68.01       76.66      9.27 o 
  -3   1  14        6.41        6.86      3.00 o 
  -2   1  14       34.50       36.37      6.63 o 
  -1   1  14        1.30        3.91      3.02 o 
   0   1  14       21.76       25.78      9.22 o 
   1   1  14      118.89      131.56     20.09 o 
   2   1  14      177.30      189.35     14.65 o 
   3   1  14       90.23       85.21      9.98 o 
   4   1  14      357.52      362.79     19.32 o 
   5   1  14       72.09       62.86      5.14 o 
  -3   2  14        5.03        5.63      5.50 o 
  -2   2  14       11.28        9.55      3.53 o 
  -1   2  14       49.67       48.02     12.29 o 
   0   2  14       50.28       45.92     11.28 o 
   1   2  14      287.68      284.92     16.76 o 
   2   2  14      388.51      404.06     20.71 o 
   3   2  14        0.08        0.97      2.51 o 
   4   2  14       18.76       24.38      6.39 o 
   5   2  14       23.68       17.55      9.19 o 
   6   2  14      269.40      310.28     18.03 o 
  -3   3  14        1.63        2.49      5.23 o 
  -2   3  14        0.89        0.41      2.04 o 
  -1   3  14        4.09        5.84      3.06 o 
   0   3  14       85.00       70.01      9.68 o 
   1   3  14      128.57      117.62      5.62 o 
   2   3  14       38.10       38.00      8.07 o 
   3   3  14      117.23      110.23      7.21 o 
   4   3  14      128.85      119.11      7.16 o 
   5   3  14      285.34      333.02     18.58 o 
   6   3  14       22.65       17.44     13.26 o 
  -2   4  14      107.90       95.47     15.06 o 
  -1   4  14        4.03        7.25      3.76 o 
   0   4  14      110.93      103.52      8.10 o 
   1   4  14      192.63      181.19      8.47 o 
   2   4  14        0.02       -0.77      3.00 o 
   3   4  14      467.86      424.86     13.14 o 
   4   4  14       68.22       66.71     10.85 o 
   5   4  14       16.52       13.56      8.35 o 
  -1   5  14        8.92        9.21      5.97 o 
   0   5  14      250.95      279.15     13.05 o 
   1   5  14        0.03        0.92      2.27 o 
   2   5  14       29.88       26.48     10.38 o 
   3   5  14      301.34      334.02     43.04 o 
   4   5  14       41.93       37.04      3.92 o 
   5   5  14      274.85      268.42     17.24 o 
   0   6  14       65.90       60.31     14.21 o 
   1   6  14      213.17      190.67     10.26 o 
   2   6  14      489.68      490.83     14.98 o 
   3   6  14        0.06        1.25      2.33 o 
   4   6  14        0.04        2.69      5.34 o 
  -1  -1  15      241.66      263.87     12.60 o 
   0  -1  15       38.35       40.70      6.68 o 
   1  -1  15       81.69       88.23     10.38 o 
   2  -1  15      114.77      115.04      9.73 o 
   3  -1  15      328.56      310.44     14.46 o 
  -1   0  15      133.84      133.33      8.89 o 
   0   0  15      101.12      103.71      9.31 o 
   1   0  15      567.98      616.25     15.23 o 
   2   0  15        3.11        4.50      4.16 o 
   3   0  15      185.85      177.10     22.48 o 
  -1   1  15        2.04        1.60      2.59 o 
   0   1  15       19.97       20.09      8.51 o 
   1   1  15      178.44      183.14     13.17 o 
   2   1  15       20.45       23.58      5.48 o 
   3   1  15      108.91      118.78     13.86 o 
   4   1  15      283.00      305.25     13.54 o 
  -1   2  15        0.67        2.89      2.89 o 
   0   2  15       59.45       57.85      8.43 o 
   1   2  15        5.05        5.32      2.61 o 
   2   2  15       55.21       53.40     10.86 o 
   3   2  15       14.28        8.12      4.29 o 
   4   2  15      344.38      368.77     16.31 o 
  -1   3  15       39.16       34.50      6.34 o 
   0   3  15       10.07        8.14      4.55 o 
   1   3  15        0.22        2.70      2.24 o 
   2   3  15      223.34      225.24     10.70 o 
   3   3  15      110.64      106.52      7.27 o 
   4   3  15      303.66      254.81     20.75 o 
   0   4  15        0.78        1.35      2.15 o 
   1   4  15        0.02        1.38      2.16 o 
   2   4  15       49.53       42.29      9.20 o 
   3   4  15       87.28       98.44      6.45 o 
   4   4  15      184.74      246.64     14.95 o 
   1   5  15      344.72      335.25     21.23 o 
   2   5  15        0.49        0.92      1.75 o 
                                                 
